# Supplementary material for: 3-{2-[(3-Phenyl­quinoxalin-2-yl)­oxy]ethyl}-1,3-oxazolidin-2-one
Source: Acta Crystallogr Sect E Struct Rep Online. 2011 Apr 29;67(Pt 5):o1235. doi: 10.1107/S1600536811014632 (PMC3089083; doi:10.1107/S1600536811014632)
Supplement: Supplementary file 2 [file e-67-o1235-Isup2.hkl]

# 
# h,k,l, Fc-squared, Fo-squared, sigma(Fo-squared) and status flag 
# 
data_I
_shelx_title '  Pca21  4149 Friedel pairs' 
_shelx_refln_list_code          4 
_shelx_F_calc_maximum      194.77 
_exptl_crystal_F_000      1408.00 
_reflns_d_resolution_high  0.7105 
 
loop_ 
 _symmetry_equiv_pos_as_xyz 
 'x, y, z' 
 '-x, -y, z+1/2' 
 '-x+1/2, y, z+1/2' 
 'x+1/2, -y, z' 
 
_cell_length_a    10.1392 
_cell_length_b     9.1398 
_cell_length_c    34.8462 
_cell_angle_alpha  90.000 
_cell_angle_beta   90.000 
_cell_angle_gamma  90.000 
 
_shelx_F_squared_multiplier     1.000 
 
loop_ 
 _refln_index_h 
 _refln_index_k 
 _refln_index_l 
 _refln_F_squared_calc 
 _refln_F_squared_meas 
 _refln_F_squared_sigma 
 _refln_observed_status 
   2   0   0        0.05        5.20      2.17 o 
   4   0   0       77.47      111.19      5.16 o 
   6   0   0       10.77        9.72      3.57 o 
   8   0   0      352.03      413.71      9.71 o 
  10   0   0        2.97        5.27      4.83 o 
  12   0   0      329.81      356.55     13.94 o 
  14   0   0       19.29       28.86     14.45 o 
   1   1   0      616.48      612.72      6.93 o 
   2   1   0     4705.42     4443.08     40.47 o 
   3   1   0        2.04       -1.45      1.45 o 
   4   1   0        6.80       12.47      1.96 o 
   5   1   0     1434.02     1430.77     15.20 o 
   6   1   0      127.20      181.18      4.67 o 
   7   1   0      677.39      666.77      8.94 o 
   8   1   0        1.66        4.57      2.82 o 
   9   1   0       80.12       97.34      4.99 o 
  10   1   0        0.31       -3.02      3.43 o 
  11   1   0       20.64       26.47      5.73 o 
  12   1   0        0.04        6.28      6.29 o 
  13   1   0        0.30       11.49      6.90 o 
  14   1   0      721.66      703.47     22.89 o 
   0   2   0      800.30      818.27     15.24 o 
   1   2   0     9149.83     9252.86     88.33 o 
   2   2   0        2.25       -2.71      2.71 o 
   3   2   0      459.63      415.14      5.60 o 
   4   2   0       35.10       40.06      2.92 o 
   5   2   0     1067.25     1145.80     12.87 o 
   6   2   0        2.43        1.54      2.44 o 
   7   2   0       82.82       92.16      4.93 o 
   8   2   0       66.59       80.73      4.81 o 
   9   2   0     1004.92     1070.31     13.16 o 
  10   2   0        0.48        1.25      3.65 o 
  11   2   0      150.76      164.33      8.25 o 
  12   2   0      107.05      142.10     11.78 o 
  13   2   0       53.43       79.63      9.48 o 
  14   2   0        0.13       -1.48      7.77 o 
   0   3   0        1.39        3.22      2.27 o 
   1   3   0     3372.80     3287.46     44.53 o 
   2   3   0      435.54      400.30      6.92 o 
   3   3   0     1041.43     1038.26      9.79 o 
   4   3   0        3.03        6.48      2.15 o 
   5   3   0     1733.95     1874.88     19.25 o 
   6   3   0      178.94      154.87      5.11 o 
   7   3   0        0.98        3.64      3.03 o 
   8   3   0        0.17        2.29      3.34 o 
   9   3   0       56.66       55.25      4.36 o 
  10   3   0     4849.73     4960.76     59.03 o 
  11   3   0      306.10      277.62      9.57 o 
  12   3   0        1.90       -5.11      5.48 o 
  13   3   0        4.82       -7.06      7.06 o 
   0   4   0    10197.11    10515.84    145.25 o 
   1   4   0       15.38       17.75      2.56 o 
   2   4   0        6.51        8.64      2.17 o 
   3   4   0      327.65      354.70      7.37 o 
   4   4   0    19292.08    20226.27    189.99 o 
   5   4   0      103.11      115.95      3.66 o 
   6   4   0        0.25        0.65      2.76 o 
   7   4   0       32.24       30.78      3.64 o 
   8   4   0       39.60       64.03      5.11 o 
   9   4   0      225.84      220.67     11.24 o 
  10   4   0        4.63        2.97      6.97 o 
  11   4   0       71.19       63.87      7.37 o 
  12   4   0        1.28       -5.19      6.17 o 
  13   4   0        6.13       -5.34      7.74 o 
   0   5   0       14.88        9.31      3.52 o 
   1   5   0     2357.40     2289.98     23.51 o 
   2   5   0     4701.25     4992.16     52.34 o 
   3   5   0      141.13      148.59      5.49 o 
   4   5   0       35.41       30.52      3.59 o 
   5   5   0      908.88     1037.57     15.71 o 
   6   5   0        0.44       -0.01      3.61 o 
   7   5   0      241.78      256.86      6.81 o 
   8   5   0        0.06        0.44      6.12 o 
   9   5   0      144.34      126.57     10.92 o 
  10   5   0     2958.26     2833.38     46.74 o 
  11   5   0       43.16       54.18      9.14 o 
  12   5   0        4.37       -4.14      6.56 o 
  13   5   0        0.06       -8.90      9.35 o 
   0   6   0     3602.36     3610.57     50.59 o 
   1   6   0      733.45      752.99     10.62 o 
   2   6   0        0.86        4.18      2.83 o 
   3   6   0      197.63      182.12      6.87 o 
   4   6   0      648.05      650.51     11.83 o 
   5   6   0      345.78      301.23      9.94 o 
   6   6   0        2.83       -0.18      3.94 o 
   7   6   0       39.58       26.31      6.76 o 
   8   6   0        8.63        6.28      6.63 o 
   9   6   0      135.38      124.18     10.89 o 
  10   6   0        2.46       -2.34      7.40 o 
  11   6   0       62.01       53.50      9.72 o 
  12   6   0       41.58       33.21      9.73 o 
   0   7   0       20.44       44.72      5.65 o 
   1   7   0     2825.40     2768.91     29.21 o 
   2   7   0     1604.82     1569.79     18.86 o 
   3   7   0       24.26       26.66      6.50 o 
   4   7   0        2.36        7.00      4.06 o 
   5   7   0       71.95       73.99      7.21 o 
   6   7   0      186.60      144.64     14.56 o 
   7   7   0       80.02       79.34     12.90 o 
   8   7   0        3.99       13.31     14.94 o 
   9   7   0      100.26       57.78     12.82 o 
  10   7   0        6.70       20.90     21.32 o 
  11   7   0        3.82        5.66     12.46 o 
   0   8   0    34230.47    33289.09    451.70 o 
   1   8   0      394.75      411.02      9.50 o 
   2   8   0        4.34       -2.47      4.73 o 
   3   8   0        0.06       -3.17      4.49 o 
   4   8   0      211.99      160.05     14.11 o 
   5   8   0        4.22       -8.18      8.18 o 
   6   8   0        0.90        4.20     24.06 o 
   8   8   0      109.86       84.50     14.85 o 
   9   8   0        8.52       10.68     11.09 o 
  10   8   0        2.09       29.16     14.34 o 
  11   8   0        0.11        1.62     18.37 o 
   0   9   0       26.69       14.84      6.15 o 
   1   9   0       11.16       17.76      4.42 o 
   2   9   0      193.94      182.95      8.57 o 
   3   9   0       18.23       18.81      7.11 o 
   4   9   0        4.39       -2.00      6.76 o 
   5   9   0        2.90        9.48     17.80 o 
   6   9   0       18.99       -6.52      8.92 o 
   7   9   0        7.14       -0.96     10.10 o 
   8   9   0        4.23       -0.66     10.39 o 
   9   9   0        4.60      -10.02     10.61 o 
  10   9   0       49.08       54.66     10.51 o 
   0  10   0      421.03      382.93     19.53 o 
   1  10   0      134.89      141.51     10.84 o 
   2  10   0        0.95        1.88      5.60 o 
   3  10   0      544.03      578.10     63.22 o 
   4  10   0      174.15      168.82     11.92 o 
   5  10   0       31.90       16.07      9.97 o 
   6  10   0        1.70       -2.47      9.62 o 
   7  10   0        4.48      -10.15     10.15 o 
   8  10   0       45.76       41.76     24.91 o 
   0  11   0        1.06       -5.27      9.54 o 
   1  11   0        1.16       -5.16      6.78 o 
   2  11   0       66.29       49.00      8.51 o 
   3  11   0      145.24      156.51     16.18 o 
   4  11   0        0.83       15.04     11.06 o 
   5  11   0       87.43      101.05     15.29 o 
   6  11   0       59.50       62.35     13.52 o 
   7  11   0       11.20       18.35     12.09 o 
   0  12   0      194.40      174.68     18.13 o 
   1  12   0       38.44       39.70      9.02 o 
   2  12   0       22.88       22.96     12.12 o 
   3  12   0       92.75      107.02     16.84 o 
   4  12   0      534.43      615.65     27.82 o 
   5  12   0       35.20       18.20     12.23 o 
   2   0   1    16174.57    15475.44    143.78 o 
   4   0   1      660.59      624.86      7.84 o 
   6   0   1     2071.95     2115.40     17.56 o 
   8   0   1      939.19      924.81     10.43 o 
  10   0   1      147.84      167.07      5.91 o 
  12   0   1      146.59      185.15      8.23 o 
  14   0   1      176.43      216.66     16.17 o 
   1   1   1     2184.35     2130.98     15.80 o 
   2   1   1    23053.97    21595.82    177.82 o 
   3   1   1      189.25      155.27      3.16 o 
   4   1   1     2230.11     2373.60     17.04 o 
   5   1   1     1388.23     1369.13     10.38 o 
   6   1   1       32.49       46.83      2.22 o 
   7   1   1      539.13      570.24      5.75 o 
   8   1   1       35.94       40.77      2.45 o 
   9   1   1       45.87       53.50      2.75 o 
  10   1   1      100.05       89.98      3.71 o 
  11   1   1       11.92       13.29      3.28 o 
  12   1   1        1.40        9.28      4.25 o 
  13   1   1       65.63       73.14      5.93 o 
  14   1   1       29.25       24.81      7.82 o 
   1   2   1    14710.50    14063.21     93.45 o 
   2   2   1     9560.41     9571.11     59.10 o 
   3   2   1      141.55      161.44      2.48 o 
   4   2   1      968.68      982.25      7.71 o 
   5   2   1      724.45      775.95      6.87 o 
   6   2   1      322.05      387.35      4.89 o 
   7   2   1      319.68      305.82      4.80 o 
   8   2   1       34.28       23.81      2.40 o 
   9   2   1      645.42      631.65      6.83 o 
  10   2   1       88.40       79.22      3.58 o 
  11   2   1      290.71      299.83      6.69 o 
  12   2   1      522.43      527.44      9.30 o 
  13   2   1      180.44      190.21      9.12 o 
  14   2   1        3.31        3.83      5.84 o 
   1   3   1     2453.20     2347.15     16.05 o 
   2   3   1     5135.72     5057.43     43.49 o 
   3   3   1      215.87      228.82      2.90 o 
   4   3   1       66.22       77.39      3.11 o 
   5   3   1     1742.05     1776.98     13.04 o 
   6   3   1        5.64        3.03      1.84 o 
   7   3   1       41.08       31.82      2.47 o 
   8   3   1       63.63       61.05      3.48 o 
   9   3   1        8.65       13.22      2.50 o 
  10   3   1      109.54      186.49      6.64 o 
  11   3   1      495.63      508.44      8.91 o 
  12   3   1        3.24        0.39      3.98 o 
  13   3   1        2.83       -5.00      5.00 o 
   1   4   1      164.30      187.05      4.32 o 
   2   4   1      565.48      652.72      6.19 o 
   3   4   1      626.43      635.61      7.22 o 
   4   4   1      535.77      645.75      6.71 o 
   5   4   1      226.52      249.45      3.60 o 
   6   4   1       50.32       41.01      2.48 o 
   7   4   1       34.82       30.46      2.60 o 
   8   4   1     1141.10     1096.24     11.14 o 
   9   4   1       65.67       63.65      4.97 o 
  10   4   1      204.14      177.52      8.43 o 
  11   4   1       55.99       48.36      5.05 o 
  12   4   1       48.01       35.23      4.61 o 
  13   4   1        5.32       -4.20      5.06 o 
   1   5   1     1890.52     1866.94     13.99 o 
   2   5   1       30.66       68.34      2.92 o 
   3   5   1       17.39       19.38      2.23 o 
   4   5   1      888.94      925.52      9.96 o 
   5   5   1      983.02     1126.07     11.77 o 
   6   5   1        0.35       -0.44      2.60 o 
   7   5   1      207.88      201.23      5.01 o 
   8   5   1       34.56       36.04      4.15 o 
   9   5   1       87.32       87.17      7.06 o 
  10   5   1      116.06      158.08      8.64 o 
  11   5   1      529.56      491.91     12.16 o 
  12   5   1        9.75        4.01      4.69 o 
  13   5   1        3.45        0.40      5.84 o 
   1   6   1     1171.14     1090.01      9.62 o 
   2   6   1      614.66      668.25      7.10 o 
   3   6   1      236.55      218.56      4.98 o 
   4   6   1      146.13      138.23      4.64 o 
   5   6   1      181.18      158.20      6.22 o 
   6   6   1        5.38       -0.76      2.79 o 
   7   6   1       27.45       20.18      3.93 o 
   8   6   1      137.22      144.28      7.52 o 
   9   6   1      257.13      239.87      9.04 o 
  10   6   1      186.72      141.19      9.44 o 
  11   6   1      160.59      162.39     10.87 o 
  12   6   1       73.09       69.67      6.07 o 
   1   7   1     1188.52     1235.80     11.10 o 
   2   7   1     4092.41     3986.74     28.28 o 
   3   7   1      238.57      241.00      6.44 o 
   4   7   1      756.65      762.35      9.89 o 
   5   7   1      144.30      150.40      9.49 o 
   6   7   1        6.32        6.32      5.79 o 
   7   7   1       95.03       99.57     13.42 o 
   8   7   1       15.10       26.85      8.05 o 
   9   7   1       54.50       17.57      7.94 o 
  10   7   1       21.03       17.38      8.77 o 
  11   7   1       13.78       19.17     18.59 o 
   1   8   1      562.73      617.93      7.88 o 
   2   8   1      708.19      674.12      8.13 o 
   3   8   1       29.51       20.98      3.47 o 
   4   8   1        1.94        4.24      5.19 o 
   5   8   1       30.21       15.54      5.90 o 
   6   8   1       62.88       37.03      6.15 o 
   7   8   1       19.34       -1.71     10.94 o 
   8   8   1      117.74      121.08     12.16 o 
   9   8   1       25.14       60.22     13.30 o 
  10   8   1      226.43      284.16     27.92 o 
  11   8   1        3.06       -6.39      7.74 o 
   1   9   1      158.93      166.29      5.19 o 
   2   9   1      119.37      101.87      5.05 o 
   3   9   1      223.50      217.40     10.13 o 
   4   9   1       12.53       12.50      4.83 o 
   5   9   1        0.68        3.63      6.55 o 
   6   9   1       13.20       -0.61      6.42 o 
   7   9   1       85.56       51.04      6.31 o 
   8   9   1       35.70       20.94      6.03 o 
   9   9   1       14.57       12.58     10.52 o 
  10   9   1        9.36       -8.55      8.55 o 
   1  10   1      156.00      154.54      9.47 o 
   2  10   1      129.24      127.68      6.52 o 
   3  10   1      384.19      459.92     39.86 o 
   4  10   1       72.74       66.75      6.74 o 
   5  10   1       40.26       21.76      6.24 o 
   7  10   1       13.61       14.72      6.32 o 
   8  10   1       13.75       -1.47     11.66 o 
   1  11   1        0.58       -2.56      4.82 o 
   2  11   1      269.42      278.56     10.80 o 
   3  11   1       89.72       87.65     10.52 o 
   4  11   1       21.49       18.77      7.83 o 
   5  11   1        4.11        6.21      7.61 o 
   6  11   1       99.62       81.66     10.04 o 
   7  11   1       13.40        5.69      8.05 o 
   1  12   1       25.97       19.57      5.89 o 
   2  12   1      148.84      181.51     12.99 o 
   3  12   1      122.85      142.77     12.49 o 
   4  12   1       92.28      131.67     11.91 o 
   5  12   1        7.00       -4.09      8.01 o 
   2   0   2      337.03      337.33     13.05 o 
   4   0   2       73.56       64.49      3.02 o 
   6   0   2      105.98      105.12      4.25 o 
   8   0   2       25.87       26.86      3.17 o 
  10   0   2     1481.14     1517.75     15.78 o 
  12   0   2      144.99      159.22      8.28 o 
  14   0   2      639.77      651.61     45.59 o 
   0   1   2     1499.03     1431.74     27.45 o 
   1   1   2     4377.06     4193.24     32.04 o 
   2   1   2       42.28       32.24      2.35 o 
   3   1   2       50.52       43.67      1.93 o 
   4   1   2     5363.66     5582.52     37.98 o 
   5   1   2      464.07      488.89      5.11 o 
   6   1   2     1908.46     1961.26     12.95 o 
   7   1   2      100.24      108.91      3.26 o 
   8   1   2     1315.63     1358.58      9.95 o 
   9   1   2      312.32      293.16      4.54 o 
  10   1   2       12.71       12.58      2.61 o 
  11   1   2        9.91        8.50      3.07 o 
  12   1   2      110.03      106.03      5.84 o 
  13   1   2      162.88      191.68      8.73 o 
  14   1   2       16.48       15.97      7.13 o 
   0   2   2     4006.52     3932.61     57.32 o 
   1   2   2    21531.70    20107.49    176.30 o 
   2   2   2      623.92      648.32      4.83 o 
   3   2   2       62.38       82.47      2.10 o 
   4   2   2     1064.68     1031.52      8.04 o 
   5   2   2      412.23      395.62      4.57 o 
   6   2   2      606.39      575.48      6.02 o 
   7   2   2      895.21      891.98      8.35 o 
   8   2   2       50.98       62.92      3.13 o 
   9   2   2      538.12      519.75      5.98 o 
  10   2   2        2.96       -2.84      2.84 o 
  11   2   2      875.95      876.23      9.59 o 
  12   2   2       10.21       20.84      4.54 o 
  13   2   2      272.07      290.49      8.51 o 
  14   2   2       44.52       51.30      6.54 o 
   0   3   2    27962.09    27387.05    575.89 o 
   1   3   2     1366.86     1340.41      9.80 o 
   2   3   2      652.24      618.90      5.36 o 
   3   3   2      336.97      318.87      3.73 o 
   4   3   2     1995.39     2263.30     15.64 o 
   5   3   2      977.68     1017.16      8.42 o 
   6   3   2      149.81      127.04      3.36 o 
   7   3   2       80.67       82.51      3.44 o 
   8   3   2      293.25      280.57      5.11 o 
   9   3   2      379.44      406.74      7.00 o 
  10   3   2      705.88      769.37      9.32 o 
  11   3   2      245.79      271.37      7.13 o 
  12   3   2      348.03      299.64      7.84 o 
  13   3   2       33.02       29.82      5.10 o 
   0   4   2     2400.14     2383.10     23.65 o 
   1   4   2      695.16      727.41      6.56 o 
   2   4   2    10106.89    10403.23     70.65 o 
   3   4   2      101.97      109.56      2.85 o 
   4   4   2     1996.45     2219.96     15.84 o 
   5   4   2      233.51      257.09      3.71 o 
   6   4   2      371.56      357.07      4.93 o 
   7   4   2       52.96       54.97      2.98 o 
   8   4   2       20.66       19.14      3.21 o 
   9   4   2        3.45       -0.16      3.78 o 
  10   4   2      815.51      758.40     13.96 o 
  11   4   2       35.57       26.93      4.66 o 
  12   4   2       78.16       58.89      5.16 o 
  13   4   2        3.74       -5.01      5.01 o 
   0   5   2     4279.65     4153.74     60.28 o 
   1   5   2     1029.62     1074.96     10.52 o 
   2   5   2      627.18      771.29      7.27 o 
   3   5   2      404.94      370.36      5.66 o 
   4   5   2      208.93      240.47      4.97 o 
   5   5   2      437.08      458.10      6.94 o 
   6   5   2       47.44       48.97      3.06 o 
   7   5   2       78.28       75.31      4.40 o 
   8   5   2      950.67      891.12     12.48 o 
   9   5   2      177.22      171.07      8.26 o 
  10   5   2      111.57      140.49      8.31 o 
  11   5   2      235.97      263.62      8.70 o 
  12   5   2       63.57       52.45      5.33 o 
  13   5   2       16.82        6.90      5.61 o 
   0   6   2      409.49      290.59      7.09 o 
   1   6   2     1145.29     1105.16      9.72 o 
   2   6   2       15.48       19.40      2.30 o 
   3   6   2      114.90      106.99      3.93 o 
   4   6   2      254.77      285.40      5.78 o 
   5   6   2        5.39        4.91      2.75 o 
   6   6   2      367.77      333.18      7.40 o 
   7   6   2      116.94       91.28      5.55 o 
   8   6   2        7.46        3.97      4.61 o 
   9   6   2      466.14      439.93     16.89 o 
  10   6   2       55.57       46.83      8.04 o 
  11   6   2      475.71      484.31     16.42 o 
  12   6   2       21.80       18.29      5.78 o 
   0   7   2       38.85       28.29      4.42 o 
   1   7   2      586.84      566.79      7.01 o 
   2   7   2      458.62      468.96      6.44 o 
   3   7   2      462.80      465.29      6.83 o 
   4   7   2      759.37      668.08      9.00 o 
   5   7   2      145.81      149.31      6.54 o 
   6   7   2      147.92      132.43      8.38 o 
   7   7   2      157.39      180.32      9.65 o 
   8   7   2      102.79      123.90     12.65 o 
   9   7   2       53.25       89.22     14.45 o 
  10   7   2        0.24        6.31      8.07 o 
  11   7   2       40.34       88.45     11.06 o 
   0   8   2     2040.06     1994.53     23.21 o 
   1   8   2       63.11       61.66      4.24 o 
   2   8   2       82.85       86.52      4.67 o 
   3   8   2       56.37       42.80      4.21 o 
   4   8   2        1.49        1.63      3.89 o 
   5   8   2       45.87       30.25      6.67 o 
   6   8   2      112.09       65.65      9.52 o 
   7   8   2       27.50        1.40      5.78 o 
   8   8   2       43.47      106.79     13.05 o 
   9   8   2        5.73       29.73     10.63 o 
  10   8   2      149.87      152.61     14.03 o 
  11   8   2        2.12        4.48     14.92 o 
   0   9   2      574.29      528.55     12.64 o 
   1   9   2      279.89      292.06      7.52 o 
   2   9   2       16.23       12.89      3.40 o 
   3   9   2      404.78      363.03      7.53 o 
   4   9   2      272.40      252.94      8.81 o 
   5   9   2       16.72       20.53      9.56 o 
   6   9   2      121.79       91.05      7.11 o 
   7   9   2       25.80       14.81     12.51 o 
   8   9   2      256.54      196.42     12.36 o 
  10   9   2        6.08       -2.28     11.09 o 
   0  10   2      109.27       95.89      9.48 o 
   1  10   2      227.11      230.99      7.74 o 
   2  10   2        2.67        1.98      4.25 o 
   3  10   2      273.35      288.37     17.92 o 
   4  10   2       12.95       25.52      7.21 o 
   5  10   2       27.50       17.42      8.40 o 
   6  10   2       82.09       81.38      9.93 o 
   7  10   2        7.34        1.65      8.36 o 
   8  10   2        1.82       -6.41     10.59 o 
   0  11   2      396.11      377.58     14.76 o 
   1  11   2       26.59       21.24      5.33 o 
   2  11   2      231.35      211.22      9.91 o 
   3  11   2      104.88       96.37     10.45 o 
   4  11   2      226.22      236.43     13.05 o 
   5  11   2       26.78       34.35      8.44 o 
   6  11   2       29.06       36.26      7.77 o 
   7  11   2        0.37       -0.48      7.08 o 
   0  12   2        3.68       -1.30      7.43 o 
   1  12   2        1.31       -5.23      5.23 o 
   2  12   2      426.90      406.14     16.51 o 
   3  12   2       16.67       14.84      8.42 o 
   4  12   2      189.76      209.58     13.22 o 
   5  12   2       10.07        9.56      8.47 o 
   2   0   3     6007.88     5681.45     98.67 o 
   4   0   3       49.97       68.46      4.39 o 
   6   0   3     3376.50     3566.48     30.74 o 
   8   0   3       91.36       69.19      4.22 o 
  10   0   3      911.24      912.13     11.26 o 
  12   0   3       30.34       32.25      5.73 o 
  14   0   3        3.87       -4.27     13.05 o 
   1   1   3     5143.60     4889.58     35.02 o 
   2   1   3      221.69      301.07      5.30 o 
   3   1   3     1599.43     1599.32     10.94 o 
   4   1   3      397.99      372.86      4.02 o 
   5   1   3       65.20       65.24      2.53 o 
   6   1   3       91.72      104.74      3.02 o 
   7   1   3      249.60      278.64      4.03 o 
   8   1   3      280.33      322.70      4.62 o 
   9   1   3      478.27      479.42      5.54 o 
  10   1   3      102.39       96.56      3.89 o 
  11   1   3       40.73       42.81      3.74 o 
  12   1   3       69.99       63.75      5.01 o 
  13   1   3      304.20      317.60      9.85 o 
  14   1   3       23.67       26.83      7.30 o 
   1   2   3    20610.06    19397.54    166.08 o 
   2   2   3     4435.87     4414.89     29.06 o 
   3   2   3      186.31      200.19      2.90 o 
   4   2   3     1837.59     1916.77     13.38 o 
   5   2   3      599.40      584.23      5.69 o 
   6   2   3      296.08      280.96      4.22 o 
   7   2   3      520.08      558.50      6.32 o 
   8   2   3      374.98      362.09      4.95 o 
   9   2   3      417.18      429.81      5.49 o 
  10   2   3       49.14       53.87      3.51 o 
  11   2   3      473.76      461.27      6.72 o 
  12   2   3        2.40       11.39      4.49 o 
  13   2   3      248.79      263.49      8.67 o 
  14   2   3      285.62      304.28     14.85 o 
   1   3   3     4132.90     4085.41     27.94 o 
   2   3   3      306.14      325.47      3.61 o 
   3   3   3     1565.20     1603.90     11.58 o 
   4   3   3     1862.45     2008.87     14.12 o 
   5   3   3      253.88      257.80      3.83 o 
   6   3   3      200.44      237.61      4.00 o 
   7   3   3      340.47      330.58      4.97 o 
   8   3   3      685.26      639.15      7.26 o 
   9   3   3      966.29     1010.59     11.10 o 
  10   3   3      427.72      441.82      8.04 o 
  11   3   3       29.80       36.40      4.84 o 
  12   3   3       93.45       99.58      6.09 o 
  13   3   3       70.87       79.61      5.80 o 
   1   4   3     1435.67     1522.27     11.39 o 
   2   4   3        7.77       16.46      2.30 o 
   3   4   3        3.47        4.82      1.55 o 
   4   4   3     3594.43     3767.38     25.40 o 
   5   4   3      301.49      332.50      4.17 o 
   6   4   3      586.88      574.81      6.30 o 
   7   4   3      234.84      206.25      4.39 o 
   8   4   3      166.48      191.98      5.58 o 
   9   4   3        5.02        3.28      3.39 o 
  10   4   3       55.90       64.32      5.45 o 
  11   4   3        9.25        4.68      4.09 o 
  12   4   3      111.31       83.00      5.99 o 
  13   4   3        2.67        0.13      5.10 o 
   1   5   3      626.75      646.12      6.37 o 
   2   5   3     1441.22     1554.97     12.15 o 
   3   5   3     1035.86     1066.71      9.89 o 
   4   5   3       78.99       70.58      3.76 o 
   5   5   3       58.99       72.78      3.92 o 
   6   5   3        8.25       10.55      2.54 o 
   7   5   3        1.72        1.98      2.97 o 
   8   5   3      426.76      423.50      7.62 o 
   9   5   3      508.38      502.24     11.46 o 
  10   5   3       37.83       29.62      5.74 o 
  11   5   3       47.07       69.01      6.10 o 
  12   5   3       53.68       55.56      5.93 o 
  13   5   3       52.03       50.97      6.19 o 
   1   6   3      649.45      631.42      6.78 o 
   2   6   3       32.31       31.02      2.62 o 
   3   6   3       37.86       40.89      2.73 o 
   4   6   3      149.71      169.30      4.89 o 
   5   6   3      125.33      118.21      4.60 o 
   6   6   3       43.81       38.10      3.92 o 
   7   6   3       46.38       37.41      4.24 o 
   8   6   3        2.41       -1.40      4.60 o 
   9   6   3      249.51      236.04      9.07 o 
  10   6   3      173.41      144.91      9.86 o 
  11   6   3      144.33      151.16     10.93 o 
  12   6   3        5.49       -0.56      5.72 o 
   1   7   3      635.84      613.15      7.20 o 
   2   7   3      124.61      126.73      4.54 o 
   3   7   3       77.92       85.22      4.56 o 
   4   7   3       14.26       19.93      3.48 o 
   5   7   3       64.80       57.68      4.98 o 
   6   7   3      221.60      177.69     12.06 o 
   7   7   3      384.27      391.49     18.77 o 
   8   7   3        0.63        8.13      5.00 o 
   9   7   3       76.44       52.28      7.25 o 
  10   7   3        8.33       -4.89      5.68 o 
  11   7   3       32.93       31.71      8.16 o 
   1   8   3       77.74       74.03      4.11 o 
   2   8   3      593.53      572.15      8.20 o 
   3   8   3       58.23       52.02      5.10 o 
   4   8   3      350.19      344.17     10.93 o 
   5   8   3       49.34       29.42      5.07 o 
   6   8   3      150.41      111.24      7.92 o 
   7   8   3       20.03       -3.03      7.00 o 
   8   8   3        4.47        4.80      6.72 o 
   9   8   3        3.00        4.67      5.62 o 
  10   8   3      173.97      135.28     10.61 o 
  11   8   3       28.27       24.08      6.92 o 
   1   9   3      370.98      369.33      6.92 o 
   2   9   3      494.18      483.68     11.03 o 
   3   9   3      271.49      268.67      7.01 o 
   4   9   3        4.97        5.22      5.49 o 
   5   9   3        6.62       15.64      8.77 o 
   6   9   3       43.10       17.72     11.41 o 
   7   9   3        0.50        2.21      9.40 o 
   8   9   3      109.95       84.90     12.42 o 
   9   9   3        1.47       60.99     14.00 o 
  10   9   3        1.66       -8.02      8.02 o 
   1  10   3      304.09      299.45      7.57 o 
   2  10   3      157.93      168.93      8.82 o 
   3  10   3       68.84      101.11      8.63 o 
   4  10   3      234.70      218.46     10.06 o 
   5  10   3        7.17        7.48      6.28 o 
   6  10   3       22.14       29.73     16.70 o 
   7  10   3        1.95       -5.51      7.49 o 
   8  10   3        7.34       -2.21      8.92 o 
   1  11   3       73.29       63.77      6.25 o 
   2  11   3       38.38       31.28      6.43 o 
   3  11   3       56.60       58.41      8.94 o 
   4  11   3      211.87      252.24     15.72 o 
   5  11   3       60.89       56.93     10.38 o 
   6  11   3       90.15       84.07      8.75 o 
   7  11   3       24.45       30.94      9.06 o 
   1  12   3       15.11       17.44      5.87 o 
   2  12   3        3.39       17.07      6.78 o 
   3  12   3       20.37       34.62      8.94 o 
   4  12   3      251.69      261.55     14.42 o 
   5  12   3       11.99        7.33      8.26 o 
   4   0   4    11512.04    11585.00     95.23 o 
   6   0   4     2418.01     2535.66     22.77 o 
   8   0   4      274.88      276.47      6.76 o 
  10   0   4      950.08      987.39     11.73 o 
  12   0   4       29.27       32.00      5.94 o 
  14   0   4       14.59       16.09     16.56 o 
   0   1   4    15216.33    14057.38    474.69 o 
   1   1   4     2630.15     2556.91     20.39 o 
   2   1   4    10236.38    10000.56     69.02 o 
   3   1   4     8951.11     8729.59     57.31 o 
   4   1   4      663.39      590.27      5.29 o 
   5   1   4      125.32      136.20      2.99 o 
   6   1   4      585.08      681.16      5.75 o 
   7   1   4     1014.31     1095.31      8.22 o 
   8   1   4       20.93       18.90      2.27 o 
   9   1   4      205.50      210.00      4.36 o 
  10   1   4        1.91       -1.04      2.75 o 
  11   1   4        5.54        5.50      3.38 o 
  12   1   4      732.72      691.73      8.85 o 
  13   1   4      161.05      177.83      8.53 o 
  14   1   4       11.58       11.63      6.17 o 
   0   2   4     1619.31     1708.25     19.62 o 
   1   2   4    12314.69    11878.20     84.97 o 
   2   2   4      657.71      675.21      5.43 o 
   3   2   4       20.46       24.25      1.41 o 
   4   2   4      512.50      494.00      4.79 o 
   5   2   4     1659.18     1799.71     13.03 o 
   6   2   4      963.00     1045.70      8.85 o 
   7   2   4      169.25      166.53      3.94 o 
   8   2   4       43.45       52.93      2.62 o 
   9   2   4      401.11      413.99      5.73 o 
  10   2   4       63.87       70.57      3.87 o 
  11   2   4        9.03       19.10      3.29 o 
  12   2   4        2.95        9.00      4.40 o 
  13   2   4       60.34       60.29      5.48 o 
  14   2   4        4.54        8.81      6.59 o 
   0   3   4    25879.62    24666.19    625.08 o 
   1   3   4     5305.95     5318.61     33.69 o 
   2   3   4       80.17      101.37      2.30 o 
   3   3   4     2026.73     2050.42     14.35 o 
   4   3   4      496.63      509.88      5.05 o 
   5   3   4       83.51      106.26      2.88 o 
   6   3   4     1230.49     1242.49     10.11 o 
   7   3   4      431.76      453.93      5.72 o 
   8   3   4       10.68       21.94      2.83 o 
   9   3   4      661.38      645.23      8.75 o 
  10   3   4      475.04      468.83      7.05 o 
  11   3   4      229.09      227.11      7.37 o 
  12   3   4      147.26      140.62      6.57 o 
  13   3   4       77.80       66.71      5.66 o 
   0   4   4      909.59      908.56     11.27 o 
   1   4   4     1850.38     1905.07     13.78 o 
   2   4   4     4993.63     5391.04     35.63 o 
   3   4   4       69.94       77.69      2.58 o 
   4   4   4     4230.69     4514.81     30.08 o 
   5   4   4      251.49      266.78      4.17 o 
   6   4   4      135.68      109.91      3.33 o 
   7   4   4      315.63      301.22      6.08 o 
   8   4   4     1910.00     1884.86     17.90 o 
   9   4   4       17.43       12.21      3.57 o 
  10   4   4      807.37      861.06     11.90 o 
  11   4   4        7.06       -3.89      3.89 o 
  12   4   4      355.05      340.71      8.87 o 
  13   4   4       17.00       10.57      5.25 o 
   0   5   4     4118.04     4413.56     45.04 o 
   1   5   4      627.70      642.39      6.38 o 
   2   5   4       61.79       64.20      3.03 o 
   3   5   4      636.99      663.52      7.17 o 
   4   5   4      227.90      217.86      3.98 o 
   5   5   4      130.74      122.62      4.32 o 
   6   5   4      707.11      722.98      9.17 o 
   7   5   4       98.04       99.56      4.92 o 
   8   5   4      571.52      571.01      8.74 o 
   9   5   4      240.30      256.06      9.18 o 
  10   5   4       98.45      120.09      9.81 o 
  11   5   4      106.07      100.52      8.28 o 
  12   5   4      332.71      318.29      9.18 o 
  13   5   4       56.12       47.99      6.14 o 
   0   6   4       94.77       70.61      5.58 o 
   1   6   4      259.67      275.48      4.52 o 
   2   6   4        2.53        6.66      2.08 o 
   3   6   4       99.19      106.92      3.76 o 
   4   6   4       50.95       36.79      2.94 o 
   5   6   4      274.83      244.91      6.56 o 
   6   6   4        0.33       -3.25      3.25 o 
   7   6   4        8.85        6.83      4.21 o 
   8   6   4        2.25       -4.48      4.48 o 
   9   6   4      101.40       87.64      8.23 o 
  10   6   4       33.43       26.14      6.78 o 
  11   6   4       18.96       16.02      7.21 o 
  12   6   4        1.21       -5.54      5.54 o 
   0   7   4     4977.45     4711.56     46.19 o 
   1   7   4      496.32      467.52      6.35 o 
   2   7   4      606.17      599.65      7.17 o 
   3   7   4      508.20      491.77      7.69 o 
   4   7   4      390.12      361.44      7.69 o 
   5   7   4        5.89        1.28      3.45 o 
   6   7   4      262.17      233.32      7.07 o 
   7   7   4      617.79      614.62     10.73 o 
   8   7   4       94.73      109.36     11.91 o 
   9   7   4       38.07       14.74      7.65 o 
  10   7   4       22.50       10.97      7.18 o 
  11   7   4        8.92       -3.77      7.40 o 
   0   8   4     3852.93     3638.96     37.54 o 
   1   8   4       51.60       49.96      3.73 o 
   2   8   4     3666.26     3622.74     28.58 o 
   3   8   4       78.88       82.42      4.87 o 
   4   8   4      713.69      668.79     15.43 o 
   5   8   4       71.23       60.94      5.18 o 
   6   8   4      244.67      155.05     17.34 o 
   7   8   4       10.62       -0.20      6.14 o 
   8   8   4       12.01       -1.47      6.06 o 
   9   8   4        7.72        6.44      5.62 o 
  10   8   4       28.18       29.41      7.80 o 
  11   8   4       67.29       58.51      8.81 o 
   0   9   4      240.72      245.75      9.45 o 
   1   9   4       86.01       92.08      5.21 o 
   2   9   4      352.68      347.39     13.83 o 
   3   9   4       19.86       20.16      3.83 o 
   4   9   4        5.66        3.26      4.31 o 
   5   9   4        6.21        8.19     10.16 o 
   6   9   4       15.06        3.28      8.28 o 
   7   9   4       84.87       61.35     13.67 o 
   8   9   4       45.90       52.66     11.33 o 
   9   9   4       24.90       -5.49     12.81 o 
  10   9   4        9.71        4.57     11.06 o 
   0  10   4      167.69      173.62     11.27 o 
   1  10   4      173.05      173.99      6.52 o 
   2  10   4       33.49       46.42      5.62 o 
   3  10   4       33.73       48.05      5.73 o 
   4  10   4       19.13       15.52      6.28 o 
   5  10   4       62.37       74.26      8.05 o 
   6  10   4       40.58       30.52      7.96 o 
   7  10   4      108.23      102.65      9.37 o 
   8  10   4       10.51        2.42     10.01 o 
   0  11   4       40.15       23.34      7.50 o 
   1  11   4      122.49      109.96      7.46 o 
   2  11   4       35.04       41.66      5.96 o 
   3  11   4       48.51       55.60      8.80 o 
   4  11   4       36.03       69.61      7.99 o 
   5  11   4       83.75       92.84      9.15 o 
   6  11   4       43.81       53.39      8.12 o 
   7  11   4       10.15       16.44     13.05 o 
   0  12   4       28.31       25.85      8.34 o 
   1  12   4       79.49       80.57      8.29 o 
   2  12   4      125.72      158.40     10.13 o 
   3  12   4       17.53       14.00      8.31 o 
   4  12   4      308.12      320.19     15.33 o 
   5  12   4       37.98       39.60      9.32 o 
   2   0   5    37936.91    36040.21    925.63 o 
   4   0   5     1159.89     1313.04     15.82 o 
   6   0   5     2429.90     2558.85     22.95 o 
   8   0   5      251.90      220.87      8.11 o 
  10   0   5      429.14      451.19      8.84 o 
  12   0   5      127.59      142.60      8.37 o 
  14   0   5      121.77       71.97     15.99 o 
   1   1   5     3475.94     3234.54     23.20 o 
   2   1   5       51.13       58.95      3.67 o 
   3   1   5    12249.98    12257.05     93.83 o 
   4   1   5      188.46      189.16      3.43 o 
   5   1   5      671.94      689.73      5.69 o 
   6   1   5     6327.46     6759.38     36.99 o 
   7   1   5     1353.61     1421.19      9.88 o 
   8   1   5      716.00      654.84      6.33 o 
   9   1   5       87.39       97.81      3.78 o 
  10   1   5       44.00       37.13      3.00 o 
  11   1   5       20.91       18.15      3.53 o 
  12   1   5      118.77      134.48      5.31 o 
  13   1   5       82.49       96.91      7.24 o 
  14   1   5       19.58       18.31      6.89 o 
   1   2   5     4695.85     4662.36     32.08 o 
   2   2   5     3473.00     3380.88     22.15 o 
   3   2   5      257.54      284.40      3.42 o 
   4   2   5      170.87      186.65      2.96 o 
   5   2   5     1647.87     1818.94     13.12 o 
   6   2   5       10.81        9.35      1.82 o 
   7   2   5      190.17      188.27      3.84 o 
   8   2   5       73.66       62.34      2.93 o 
   9   2   5      587.10      574.96      7.20 o 
  10   2   5       49.54       50.17      3.54 o 
  11   2   5      302.53      303.37      6.21 o 
  12   2   5      139.33      135.48      6.43 o 
  13   2   5      312.40      309.37      9.96 o 
  14   2   5      126.47      158.42     18.84 o 
   1   3   5     1882.66     1833.72     14.03 o 
   2   3   5       50.06       43.74      2.21 o 
   3   3   5     1147.73     1212.99      9.23 o 
   4   3   5     2241.42     2362.48     15.32 o 
   5   3   5      559.85      595.06      5.85 o 
   6   3   5     1728.63     1711.62     12.98 o 
   7   3   5      609.56      634.60      6.77 o 
   8   3   5     1489.87     1419.31     14.46 o 
   9   3   5       69.27       85.15      4.55 o 
  10   3   5      188.30      180.87      5.17 o 
  11   3   5       64.99       69.91      5.20 o 
  12   3   5      184.26      158.35      7.21 o 
  13   3   5       26.20       25.80      5.75 o 
   1   4   5     1756.69     1902.50     13.74 o 
   2   4   5     5683.27     6448.67     43.02 o 
   3   4   5       37.18       29.33      1.84 o 
   4   4   5     2688.80     2622.52     18.40 o 
   5   4   5      363.51      397.53      5.01 o 
   6   4   5      169.27      196.94      3.65 o 
   7   4   5      431.80      428.50      7.15 o 
   8   4   5      207.84      234.29      6.14 o 
   9   4   5       16.49       18.44      3.68 o 
  10   4   5     1048.24     1072.79     13.67 o 
  11   4   5       75.71       64.27      4.87 o 
  12   4   5       92.17       99.25      6.55 o 
  13   4   5       18.99       10.62      5.27 o 
   1   5   5      444.75      417.73      5.00 o 
   2   5   5       47.27       57.35      3.31 o 
   3   5   5      322.85      325.66      4.36 o 
   4   5   5      339.57      384.42      5.25 o 
   5   5   5       89.08       94.10      4.22 o 
   6   5   5      204.03      196.39      5.33 o 
   7   5   5      336.30      318.73      6.61 o 
   8   5   5       34.83       40.53      3.89 o 
   9   5   5       57.84       67.57      5.62 o 
  10   5   5      514.19      530.99     16.43 o 
  11   5   5       43.56       39.25      5.94 o 
  12   5   5      193.31      166.28      7.82 o 
  13   5   5       40.46       37.90      6.09 o 
   1   6   5      609.97      598.52      6.52 o 
   2   6   5      159.01      161.27      5.38 o 
   3   6   5       81.92       86.12      3.64 o 
   4   6   5      109.81      136.89      5.30 o 
   5   6   5       90.76      104.95      5.36 o 
   6   6   5       52.18       48.00      4.16 o 
   7   6   5      128.47      106.59      7.73 o 
   8   6   5       91.72       59.52      5.62 o 
   9   6   5      169.59      171.52      8.39 o 
  10   6   5       52.09       41.22      7.30 o 
  11   6   5      156.52      160.49      9.86 o 
  12   6   5      104.53       90.12      6.69 o 
   1   7   5      168.37      158.04      4.32 o 
   2   7   5       15.25       14.94      2.73 o 
   3   7   5      601.78      588.35      8.46 o 
   4   7   5      845.42      807.47     11.19 o 
   5   7   5      129.14       98.51      5.40 o 
   6   7   5     1051.14     1037.23     13.76 o 
   7   7   5      574.77      523.91      9.99 o 
   8   7   5      485.33      460.18     10.94 o 
   9   7   5        0.98        1.86      6.87 o 
  10   7   5        0.97       -2.36      7.27 o 
  11   7   5        3.19       -1.74      6.24 o 
   1   8   5       86.90       82.10      4.65 o 
   2   8   5     1542.59     1613.67     16.36 o 
   3   8   5      137.07      138.43      5.59 o 
   4   8   5       52.86       45.62      4.85 o 
   5   8   5      183.20      153.26      8.17 o 
   6   8   5       13.86       -1.60      4.99 o 
   7   8   5       76.74       60.84      7.87 o 
   8   8   5       16.85        5.22      6.83 o 
   9   8   5        1.80        1.69      7.86 o 
  10   8   5      144.02      135.80     12.08 o 
  11   8   5       39.15       44.26      9.09 o 
   1   9   5      101.23       90.14      5.36 o 
   2   9   5      252.71      255.20      7.46 o 
   3   9   5       81.79       83.33      5.69 o 
   4   9   5        1.55        3.29      3.84 o 
   5   9   5       86.35       83.68     15.32 o 
   6   9   5      174.52      130.29     11.83 o 
   7   9   5      190.41      157.32     12.53 o 
   8   9   5        5.21        9.42      9.08 o 
   9   9   5       46.97       60.47     12.79 o 
  10   9   5        3.20       -8.22     10.61 o 
   1  10   5       12.30       20.60      4.18 o 
   2  10   5      127.49      143.96      7.59 o 
   3  10   5       74.10       85.24      6.75 o 
   4  10   5       10.20        4.46      6.60 o 
   5  10   5      174.68      178.78      9.95 o 
   6  10   5      190.13      171.58     11.61 o 
   7  10   5      165.92      153.82     10.56 o 
   8  10   5       43.18       19.48     15.58 o 
   1  11   5       34.02       42.84      5.38 o 
   2  11   5      152.58      135.93      8.31 o 
   3  11   5       95.11       95.16     10.19 o 
   4  11   5       20.49       11.55      6.85 o 
   5  11   5       34.88       30.99     14.29 o 
   6  11   5       13.11       35.37      7.65 o 
   7  11   5        2.00       -5.85     10.85 o 
   1  12   5       88.69      109.30      9.50 o 
   2  12   5      351.08      366.28     12.59 o 
   3  12   5       10.87       17.66      8.34 o 
   4  12   5       83.18      104.04     11.77 o 
   0   0   6     1379.16     1378.24     17.79 o 
   2   0   6    14974.30    15001.90    144.18 o 
   4   0   6     1821.67     1774.35     16.85 o 
   6   0   6      834.06      878.53     10.04 o 
   8   0   6     1279.91     1212.67     20.69 o 
  10   0   6      584.24      553.80      9.55 o 
  12   0   6      529.84      548.30     12.16 o 
  14   0   6        7.14        0.52     10.95 o 
   0   1   6    15328.56    14622.00    272.38 o 
   1   1   6     4860.71     4589.20     28.35 o 
   2   1   6    17626.22    17985.31    115.36 o 
   3   1   6     3240.28     3244.15     22.54 o 
   4   1   6     4522.13     4552.08     29.36 o 
   5   1   6     1379.84     1481.24      9.93 o 
   6   1   6       65.39       74.18      2.78 o 
   7   1   6      292.56      300.63      4.16 o 
   8   1   6        0.96        3.40      2.08 o 
   9   1   6      495.61      470.36      6.11 o 
  10   1   6      137.32      131.00      4.91 o 
  11   1   6      167.91      164.39      5.40 o 
  12   1   6       22.00       34.07      5.35 o 
  13   1   6       78.36       87.65      6.31 o 
  14   1   6       38.00       23.78      7.02 o 
   0   2   6        0.24       -1.59      1.59 o 
   1   2   6     1000.52      956.19      6.98 o 
   2   2   6       58.94       80.38      1.89 o 
   3   2   6     1783.79     1866.29     13.58 o 
   4   2   6     1052.23     1120.29      8.53 o 
   5   2   6      797.78      860.04      7.30 o 
   6   2   6      398.53      416.81      5.04 o 
   7   2   6       15.68       21.18      2.07 o 
   8   2   6      882.49      855.61      7.83 o 
   9   2   6     1099.24     1023.60      9.87 o 
  10   2   6        0.73       -1.11      2.90 o 
  11   2   6      478.60      463.84      7.69 o 
  12   2   6       80.63       91.05      4.81 o 
  13   2   6      127.73      154.29      7.50 o 
   0   3   6     3832.27     3794.32     35.91 o 
   1   3   6      107.54      111.07      5.09 o 
   2   3   6     2022.56     2175.67     15.05 o 
   3   3   6      560.62      567.86      5.86 o 
   4   3   6     1079.58     1206.52      9.49 o 
   5   3   6     1284.79     1296.98     10.04 o 
   6   3   6     3611.77     3745.85     25.31 o 
   7   3   6      449.34      459.63      6.22 o 
   8   3   6      324.47      335.67      6.66 o 
   9   3   6      613.48      627.03      8.09 o 
  10   3   6        8.60        3.84      3.00 o 
  11   3   6       31.45       33.05      3.94 o 
  12   3   6       49.77       48.11      5.95 o 
  13   3   6      117.23      121.02      7.00 o 
   0   4   6     4962.30     4886.21     46.08 o 
   1   4   6      367.99      386.48      4.10 o 
   2   4   6       13.53       44.39      3.19 o 
   3   4   6       55.56       52.33      2.40 o 
   4   4   6      631.12      628.40      6.19 o 
   5   4   6      353.51      370.44      4.82 o 
   6   4   6      929.97      875.83      9.07 o 
   7   4   6      126.82      138.26      5.10 o 
   8   4   6      611.96      579.87      8.67 o 
   9   4   6        3.06        7.28      3.54 o 
  10   4   6      661.52      657.01      8.74 o 
  11   4   6       54.36       54.83      5.53 o 
  12   4   6      401.90      384.11      9.43 o 
  13   4   6       35.93       25.15      5.62 o 
   0   5   6      866.73      976.50     11.89 o 
   1   5   6      337.40      374.90      4.70 o 
   2   5   6     3287.09     3441.90     25.45 o 
   3   5   6      504.57      503.88      5.48 o 
   4   5   6      546.07      564.11      6.43 o 
   5   5   6      107.04      110.20      4.90 o 
   6   5   6     1086.73     1022.81     11.36 o 
   7   5   6      415.93      389.62      7.19 o 
   8   5   6       12.45       26.24      3.71 o 
   9   5   6      662.69      632.17     16.40 o 
  10   5   6        5.06       15.23      5.43 o 
  11   5   6       52.19       49.62      6.17 o 
  12   5   6      211.63      202.68      8.22 o 
  13   5   6       61.20       48.84      6.22 o 
   0   6   6      111.02      100.39      4.90 o 
   1   6   6      644.24      613.38      6.62 o 
   2   6   6      190.54      162.59      4.07 o 
   3   6   6      454.25      431.56      6.63 o 
   4   6   6     1659.56     1570.41     16.85 o 
   5   6   6       39.59       34.85      3.59 o 
   6   6   6      450.12      416.82      8.33 o 
   7   6   6       38.99       37.16      4.89 o 
   8   6   6       34.11       23.41      4.42 o 
   9   6   6      106.83       99.84      7.21 o 
  10   6   6       59.19       57.78      7.68 o 
  11   6   6      281.55      246.56     11.33 o 
  12   6   6       36.08       24.04      5.54 o 
   0   7   6      321.33      293.74      7.04 o 
   1   7   6      205.86      193.77      4.47 o 
   2   7   6     1324.17     1213.01     12.89 o 
   3   7   6       26.95       31.08      3.63 o 
   4   7   6     1132.90     1081.47     13.43 o 
   5   7   6      139.99      108.49      5.64 o 
   6   7   6        9.34       12.82      3.82 o 
   7   7   6      157.92      144.80      6.61 o 
   8   7   6        3.10        1.21      4.75 o 
   9   7   6        0.42       -6.87      6.87 o 
  10   7   6       47.58       31.70      6.36 o 
  11   7   6        2.11       -7.17      7.17 o 
   0   8   6      828.05      743.94     14.06 o 
   1   8   6      125.68      117.29      5.67 o 
   2   8   6      185.86      299.17      7.51 o 
   3   8   6       25.75       24.20      3.68 o 
   4   8   6      264.85      198.76      7.73 o 
   5   8   6      135.70      122.10      6.28 o 
   6   8   6       15.22       19.55      7.63 o 
   7   8   6       16.80       21.67     11.20 o 
   8   8   6      356.86      354.93     10.37 o 
   9   8   6       26.10       31.90      6.17 o 
  10   8   6      237.17      229.85     17.07 o 
  11   8   6        5.50       14.89      9.72 o 
   0   9   6      476.74      417.22     21.55 o 
   1   9   6      158.56      142.07      6.37 o 
   2   9   6      414.71      399.69      8.83 o 
   3   9   6       54.38       55.20      4.80 o 
   4   9   6       49.08       42.47      8.09 o 
   5   9   6      208.66      190.21     10.09 o 
   6   9   6      114.87       74.19     13.97 o 
   7   9   6      139.24      115.46     18.06 o 
   8   9   6        0.07       -0.70      9.66 o 
   9   9   6      183.08      161.11     28.95 o 
  10   9   6        1.20        2.76     10.65 o 
   0  10   6      198.52      166.19     10.84 o 
   1  10   6        3.06        1.76      3.85 o 
   2  10   6       71.55       68.48      6.86 o 
   3  10   6      150.78      153.25      9.48 o 
   4  10   6       59.86       58.08      7.11 o 
   5  10   6       82.26       94.14      8.96 o 
   6  10   6       30.13       51.97     11.98 o 
   7  10   6       55.35       53.95      8.10 o 
   8  10   6      128.25      123.89     17.12 o 
   0  11   6      388.80      329.12     13.88 o 
   1  11   6       37.46       40.06      5.98 o 
   2  11   6      381.41      386.38     11.00 o 
   3  11   6       28.33       26.27      6.38 o 
   4  11   6      126.76      137.77     12.42 o 
   5  11   6       38.19       27.37     15.00 o 
   6  11   6      700.04      725.42     22.82 o 
   7  11   6       36.27       34.04     12.57 o 
   0  12   6      167.51      126.93     11.79 o 
   1  12   6        4.45       10.28      6.53 o 
   2  12   6       14.19       13.39      6.59 o 
   3  12   6       18.29        9.90      8.14 o 
   4  12   6      123.69      141.29     12.42 o 
   4   0   7       45.56       36.49      2.78 o 
   6   0   7       69.41       74.88      4.55 o 
   8   0   7     4075.33     3988.43     84.27 o 
  10   0   7       16.64       25.51      4.37 o 
  12   0   7      757.01      737.85     16.44 o 
  14   0   7       17.92       27.20     11.95 o 
   1   1   7     2221.54     2036.19     12.47 o 
   2   1   7    26936.98    26568.15    192.89 o 
   3   1   7     1379.48     1453.67     13.44 o 
   4   1   7      236.65      277.75      4.02 o 
   5   1   7      370.88      438.13      4.66 o 
   6   1   7       80.73       85.99      2.68 o 
   7   1   7       17.42       22.99      2.00 o 
   8   1   7       69.17       72.53      3.17 o 
   9   1   7      512.45      478.68      6.07 o 
  10   1   7      401.96      361.49      6.76 o 
  11   1   7      340.37      337.38      6.44 o 
  12   1   7      107.10      103.38      5.86 o 
  13   1   7       95.27      101.78      6.79 o 
  14   1   7       47.33       38.42      7.26 o 
   1   2   7      579.21      622.18      5.54 o 
   2   2   7     4727.88     4987.06     33.88 o 
   3   2   7     2163.29     2259.22     18.02 o 
   4   2   7     1102.99     1011.96      8.49 o 
   5   2   7      233.16      250.91      3.63 o 
   6   2   7      138.71      187.99      3.51 o 
   7   2   7      524.02      531.57      5.51 o 
   8   2   7       40.12       42.53      2.68 o 
   9   2   7      754.90      753.19      8.31 o 
  10   2   7        1.19        5.49      3.27 o 
  11   2   7      198.49      208.47      5.94 o 
  12   2   7      156.90      143.48      5.69 o 
  13   2   7       37.20       53.28      6.11 o 
   1   3   7     3274.60     3286.54     23.45 o 
   2   3   7      371.18      346.46      3.51 o 
   3   3   7      553.56      591.43      5.60 o 
   4   3   7     1061.28     1204.85     10.35 o 
   5   3   7      747.84      722.37      6.53 o 
   6   3   7       27.26       53.72      3.54 o 
   7   3   7      423.30      412.83      6.82 o 
   8   3   7     1949.85     2007.13     17.28 o 
   9   3   7      379.93      365.76      6.49 o 
  10   3   7       27.67       26.06      3.33 o 
  11   3   7       80.77       83.16      4.65 o 
  12   3   7       67.01       82.56      6.09 o 
  13   3   7       51.89       60.18      5.99 o 
   1   4   7        9.70        8.89      1.59 o 
   2   4   7     6136.07     6607.84     43.56 o 
   3   4   7       56.45       51.14      2.62 o 
   4   4   7       44.98       68.03      3.07 o 
   5   4   7      117.05      125.18      3.76 o 
   6   4   7     2743.39     2855.77     22.17 o 
   7   4   7       25.20       33.48      3.38 o 
   8   4   7      293.06      304.05      6.69 o 
   9   4   7        5.17        2.62      3.47 o 
  10   4   7       10.88       26.41      4.35 o 
  11   4   7       23.66       23.92      4.28 o 
  12   4   7       19.15       12.89      4.82 o 
  13   4   7        8.45        9.05      5.33 o 
   1   5   7      954.10     1005.63      8.54 o 
   2   5   7      825.40      868.15      7.02 o 
   3   5   7      272.68      263.26      3.93 o 
   4   5   7       24.80       22.21      2.42 o 
   5   5   7       30.98       25.88      2.93 o 
   6   5   7       17.05       11.88      3.03 o 
   7   5   7      535.39      500.70      8.06 o 
   8   5   7     1328.74     1310.84     14.24 o 
   9   5   7      323.02      333.32     10.59 o 
  10   5   7      248.61      265.25     11.05 o 
  11   5   7       88.82       88.10      6.90 o 
  12   5   7       11.12       19.52      5.27 o 
   1   6   7      459.87      474.26      5.69 o 
   2   6   7      133.78      119.49      4.10 o 
   3   6   7      524.81      525.05      7.40 o 
   4   6   7       71.33       54.21      3.90 o 
   5   6   7       18.81       28.64      3.60 o 
   6   6   7       40.24       40.77      4.02 o 
   7   6   7      337.81      338.36      7.95 o 
   8   6   7      155.40      119.72      5.86 o 
   9   6   7       35.85       42.30      5.78 o 
  10   6   7      108.23      103.08      8.78 o 
  11   6   7      198.75      163.01      9.29 o 
  12   6   7      105.45       78.61      7.33 o 
   1   7   7      142.50      128.73      4.51 o 
   2   7   7      990.59      934.15     10.73 o 
   3   7   7      501.64      505.37      7.97 o 
   4   7   7       63.15       66.74      4.63 o 
   5   7   7       28.44       28.53      3.87 o 
   6   7   7      350.47      342.87      8.00 o 
   7   7   7      191.12      161.80      6.79 o 
   8   7   7        3.70        0.09      4.16 o 
   9   7   7       29.62       10.14      5.33 o 
  10   7   7        4.00       -3.09      5.47 o 
  11   7   7       42.21       28.63      8.16 o 
   1   8   7      142.99      137.99      5.74 o 
   2   8   7     4742.65     4506.34     40.96 o 
   3   8   7        1.95        4.59      4.06 o 
   4   8   7        9.29       -0.06      4.20 o 
   5   8   7       69.42       79.22      5.51 o 
   6   8   7      228.17      182.97     10.70 o 
   7   8   7        7.28        6.74      4.67 o 
   8   8   7      190.92      172.72      8.80 o 
   9   8   7       58.10       57.19      6.66 o 
  10   8   7       16.94       18.92      6.23 o 
   1   9   7       63.90       66.64      6.91 o 
   2   9   7      698.49      744.39     20.79 o 
   3   9   7        3.72        5.80      3.99 o 
   4   9   7       94.57      103.42     10.73 o 
   5   9   7       64.81       69.22      6.73 o 
   6   9   7       22.14       27.60      7.32 o 
   7   9   7       27.01       21.74     10.21 o 
   8   9   7       73.10       59.17     11.11 o 
   9   9   7      104.11      120.67     20.10 o 
   1  10   7       53.65       50.41      5.58 o 
   2  10   7        4.95       42.82     13.82 o 
   3  10   7      147.23      129.81      6.90 o 
   4  10   7       12.62        9.57      7.24 o 
   5  10   7       60.34       67.30      7.61 o 
   6  10   7       23.69       46.40      9.90 o 
   7  10   7       19.50       23.11      9.31 o 
   8  10   7       22.34       21.63     11.57 o 
   1  11   7       54.02       57.23      6.28 o 
   2  11   7       14.95       12.36      5.44 o 
   3  11   7        5.25        0.64      5.75 o 
   4  11   7        5.63       17.30      6.81 o 
   5  11   7       42.55       40.43      9.91 o 
   6  11   7       12.22       25.14      7.68 o 
   7  11   7       76.44       77.30     10.41 o 
   1  12   7       15.55       12.84      6.41 o 
   2  12   7      145.82      162.27     10.25 o 
   3  12   7        7.78        4.07      7.97 o 
   4  12   7       24.15       25.46      8.53 o 
   2   0   8    24384.59    23650.25    274.77 o 
   4   0   8      127.52      161.23      4.80 o 
   6   0   8     1334.84     1531.69     15.07 o 
   8   0   8      153.83      202.22      6.12 o 
  10   0   8      141.95      135.47      6.25 o 
  12   0   8       23.22       32.66      5.91 o 
  14   0   8       97.21       81.41     22.44 o 
   0   1   8     7644.28     7220.37     59.17 o 
   1   1   8      543.34      510.89      3.92 o 
   2   1   8      489.75      479.75     12.81 o 
   3   1   8     5528.33     5771.07     39.66 o 
   4   1   8      633.32      675.44      6.16 o 
   5   1   8      664.79      697.86      6.14 o 
   6   1   8     1241.35     1207.24      8.94 o 
   7   1   8      247.31      248.55      3.82 o 
   8   1   8        9.32        2.32      2.25 o 
   9   1   8      260.20      248.94      5.23 o 
  10   1   8        2.13        5.55      3.26 o 
  11   1   8      258.06      254.75      7.16 o 
  12   1   8      371.72      375.26      7.39 o 
  13   1   8       15.43       23.33      4.32 o 
  14   1   8        1.50       -0.66      6.62 o 
   0   2   8     4880.63     4819.30     57.24 o 
   1   2   8     1001.97     1047.49      7.16 o 
   2   2   8    10251.65    10332.51     65.01 o 
   3   2   8      890.53      937.46      8.10 o 
   4   2   8     2550.94     2590.76     18.67 o 
   5   2   8      522.10      536.37      5.52 o 
   6   2   8     2394.35     2517.42     16.68 o 
   7   2   8     1380.36     1348.52     10.62 o 
   8   2   8      307.05      322.46      5.43 o 
   9   2   8      250.86      240.92      5.30 o 
  10   2   8      262.34      271.32      6.07 o 
  11   2   8       30.55       39.92      3.99 o 
  12   2   8        0.05        1.20      3.90 o 
  13   2   8      143.22      160.10      7.36 o 
   0   3   8     1745.75     1686.79     17.11 o 
   1   3   8     5153.90     4983.75     54.60 o 
   2   3   8       94.10      126.60      2.30 o 
   3   3   8      626.41      638.52      5.93 o 
   4   3   8      577.53      641.93      6.66 o 
   5   3   8      244.89      218.61      4.79 o 
   6   3   8       64.87       47.30      2.78 o 
   7   3   8      155.21      169.01      5.18 o 
   8   3   8     2850.08     2849.90     22.72 o 
   9   3   8       13.75       17.57      3.27 o 
  10   3   8       20.82       18.65      3.57 o 
  11   3   8       78.83       73.06      4.50 o 
  12   3   8      483.24      503.87      9.36 o 
  13   3   8        8.50        7.46      5.87 o 
   0   4   8     2199.63     2618.48     29.94 o 
   1   4   8       50.15       47.66      2.79 o 
   2   4   8     3257.14     3488.96     23.76 o 
   3   4   8       12.37        8.92      1.71 o 
   4   4   8      973.13      887.56      8.52 o 
   5   4   8       94.09      105.83      3.80 o 
   6   4   8      119.57      174.33      5.24 o 
   7   4   8       13.44       15.32      3.15 o 
   8   4   8      757.99      807.94     10.48 o 
   9   4   8        1.86       -2.43      3.20 o 
  10   4   8       85.58       70.49      4.72 o 
  11   4   8       14.22        9.72      4.43 o 
  12   4   8       71.18       60.35      5.62 o 
  13   4   8        2.26        4.58      5.26 o 
   0   5   8       18.59       20.85      2.48 o 
   1   5   8     1329.95     1395.68     11.64 o 
   2   5   8      788.96      906.22      7.81 o 
   3   5   8      118.64       90.99      3.27 o 
   4   5   8      227.31      198.00      4.64 o 
   5   5   8      219.70      217.74      5.26 o 
   6   5   8       90.81       99.35      4.72 o 
   7   5   8      227.30      227.24      6.23 o 
   8   5   8      800.23      776.22     12.62 o 
   9   5   8       19.95       28.14      7.11 o 
  10   5   8       33.45       40.09      5.46 o 
  11   5   8        6.73        5.64      5.39 o 
  12   5   8      513.57      494.50     10.65 o 
   0   6   8       10.64       10.20      2.74 o 
   1   6   8      259.44      266.37      4.38 o 
   2   6   8      708.20      718.79      8.67 o 
   3   6   8      129.17      153.65      4.15 o 
   4   6   8      182.41      156.42      5.42 o 
   5   6   8      200.03      191.90      6.09 o 
   6   6   8       12.87       16.33      3.63 o 
   7   6   8      999.13      986.39     13.35 o 
   8   6   8      336.80      313.85      7.43 o 
   9   6   8       86.07       88.69      6.09 o 
  10   6   8       89.95       79.50      6.98 o 
  11   6   8       53.31       40.41      7.72 o 
  12   6   8        1.02       -4.57      5.31 o 
   0   7   8     3117.05     3036.51     36.76 o 
   1   7   8       51.22       46.73      3.46 o 
   2   7   8      620.50      580.19      8.27 o 
   3   7   8     1021.40      980.65     11.39 o 
   4   7   8        1.53       -0.37      3.46 o 
   5   7   8      193.32      162.22      6.11 o 
   6   7   8      233.51      248.56      7.12 o 
   7   7   8      376.97      356.92      8.46 o 
   8   7   8        5.15       -4.04      4.04 o 
   9   7   8       63.57       36.00      5.90 o 
  10   7   8        2.08       -5.25      5.25 o 
  11   7   8       54.60       50.62      8.43 o 
   0   8   8      181.93      161.04      7.89 o 
   1   8   8      169.79      155.60      5.83 o 
   2   8   8     4132.80     4022.44     37.16 o 
   3   8   8       85.70       78.43      6.62 o 
   4   8   8       50.02       63.80      5.47 o 
   5   8   8       74.20       88.43      7.25 o 
   6   8   8        7.88       -1.72      4.42 o 
   7   8   8      110.71       93.82      8.07 o 
   8   8   8        1.66        1.57      5.95 o 
   9   8   8       54.41       42.54      6.49 o 
  10   8   8        2.47       -1.61      6.44 o 
   0   9   8      212.31      220.58      9.69 o 
   1   9   8       11.99        6.32      5.76 o 
   2   9   8       21.29       28.68      4.76 o 
   3   9   8       37.74       44.22      5.22 o 
   4   9   8       42.89       53.17      8.74 o 
   5   9   8       50.01       51.47      6.68 o 
   6   9   8       96.82       89.30      9.83 o 
   7   9   8        4.38        6.11      8.41 o 
   8   9   8        4.20        5.92     14.28 o 
   9   9   8       26.16       37.46     19.59 o 
   0  10   8       25.83       26.36      6.13 o 
   1  10   8       92.72       79.24      7.79 o 
   2  10   8       46.85       40.63      6.03 o 
   3  10   8       55.35       61.24      5.46 o 
   4  10   8       57.63       67.73      6.95 o 
   5  10   8       79.67       80.34      8.42 o 
   6  10   8       76.80       84.53      9.83 o 
   7  10   8       86.35       87.88     11.71 o 
   8  10   8       18.48       21.04     11.46 o 
   0  11   8      658.48      754.40     37.39 o 
   1  11   8      130.53      123.13      8.00 o 
   2  11   8        7.84       22.59      5.73 o 
   3  11   8        1.99        8.46      9.91 o 
   4  11   8       77.41       74.54      8.27 o 
   5  11   8       39.40       27.71      9.50 o 
   6  11   8        1.17       15.98      7.17 o 
   7  11   8       29.03       37.17     10.32 o 
   0  12   8       83.49       79.64     13.60 o 
   1  12   8       16.54       16.27      6.61 o 
   2  12   8      155.90      178.31      9.33 o 
   3  12   8       34.20       10.07     10.15 o 
   4  12   8       63.01       65.74      9.85 o 
   2   0   9     3543.46     3467.69     40.71 o 
   4   0   9    10061.66    11062.52    184.66 o 
   6   0   9     1537.81     1600.63     20.24 o 
   8   0   9     1358.67     1280.06     21.57 o 
  10   0   9      136.44      154.58      6.47 o 
  12   0   9       35.86       35.44      6.00 o 
  14   0   9       86.89      121.80     15.63 o 
   1   1   9     1476.09     1530.94      9.72 o 
   2   1   9      723.86      693.50      5.50 o 
   3   1   9     3088.39     3188.27     22.29 o 
   4   1   9      964.99      973.67      7.96 o 
   5   1   9     2522.50     2535.13     17.79 o 
   6   1   9      748.94      787.05      6.67 o 
   7   1   9      342.17      371.23      4.77 o 
   8   1   9       27.19       27.17      2.55 o 
   9   1   9       77.71       71.91      4.06 o 
  10   1   9       11.89        4.78      3.31 o 
  11   1   9       57.31       55.32      4.97 o 
  12   1   9       19.96       28.79      4.02 o 
  13   1   9        9.88       16.12      4.23 o 
   1   2   9      217.12      226.21      2.70 o 
   2   2   9     1117.29     1174.73      8.19 o 
   3   2   9       13.72       22.44      2.08 o 
   4   2   9       19.98       22.60      1.63 o 
   5   2   9      736.68      813.57      7.16 o 
   6   2   9      275.93      323.14      4.61 o 
   7   2   9      854.07      836.29      7.75 o 
   8   2   9      672.38      648.83      7.30 o 
   9   2   9      685.24      677.98      8.38 o 
  10   2   9      423.74      426.89      7.18 o 
  11   2   9       51.99       64.09      4.51 o 
  12   2   9        1.97        1.39      3.83 o 
  13   2   9      109.92      108.14      7.08 o 
   1   3   9     2861.06     2932.49     20.38 o 
   2   3   9     2197.12     2123.66     13.87 o 
   3   3   9     1110.85     1123.69      8.88 o 
   4   3   9      484.94      497.02      5.81 o 
   5   3   9      822.70      858.81      7.48 o 
   6   3   9      620.86      690.34      8.46 o 
   7   3   9      184.44      204.83      5.15 o 
   8   3   9      219.08      253.49      5.97 o 
   9   3   9      354.79      324.21      6.21 o 
  10   3   9       20.24       22.34      3.57 o 
  11   3   9       90.43       80.37      4.67 o 
  12   3   9       20.00       29.77      4.56 o 
  13   3   9       13.06       15.43      5.45 o 
   1   4   9      426.85      436.95      5.01 o 
   2   4   9        6.32       12.21      1.45 o 
   3   4   9        7.14        9.32      1.72 o 
   4   4   9      371.48      350.42      5.08 o 
   5   4   9       97.28       97.77      3.75 o 
   6   4   9      798.00      846.53      9.11 o 
   7   4   9       48.52       54.53      3.84 o 
   8   4   9     2231.73     2136.92     19.99 o 
   9   4   9        5.68        2.28      3.34 o 
  10   4   9      136.31      124.39      5.63 o 
  11   4   9       24.10       23.98      4.29 o 
  12   4   9       10.34        5.03      4.83 o 
  13   4   9        6.59        7.01      5.28 o 
   1   5   9      889.67      844.86      8.12 o 
   2   5   9     2242.81     2213.86     16.08 o 
   3   5   9      224.43      216.70      4.19 o 
   4   5   9      145.37      158.50      5.25 o 
   5   5   9      909.18      858.30      9.00 o 
   6   5   9      350.48      362.49      6.81 o 
   7   5   9       99.03      106.05      7.33 o 
   8   5   9       44.22       57.01      4.79 o 
   9   5   9      214.70      209.95     10.11 o 
  10   5   9      325.86      342.41      9.13 o 
  11   5   9       46.70       38.54      6.06 o 
  12   5   9       14.78       19.27      5.29 o 
   1   6   9       17.94       19.76      2.57 o 
   2   6   9        5.73        5.79      3.50 o 
   3   6   9      340.64      340.53      6.09 o 
   4   6   9      266.98      251.19      6.24 o 
   5   6   9      243.49      232.62      6.48 o 
   6   6   9       60.03       50.45      4.65 o 
   7   6   9      601.80      603.45     10.18 o 
   8   6   9       27.62       15.87      3.90 o 
   9   6   9      473.93      455.12      9.82 o 
  10   6   9       41.25       40.49      7.49 o 
  11   6   9        9.20       -7.44      7.44 o 
  12   6   9       11.67        2.36      5.18 o 
   1   7   9      319.46      308.12      6.83 o 
   2   7   9      428.62      453.51      7.33 o 
   3   7   9      315.62      309.96      6.40 o 
   4   7   9      267.52      249.43      6.87 o 
   5   7   9      578.93      503.46      9.10 o 
   6   7   9       10.73        7.31      3.86 o 
   7   7   9      397.97      371.13      8.66 o 
   8   7   9       34.56       22.49      4.64 o 
   9   7   9       14.00        4.54      5.23 o 
  10   7   9       49.85       31.05      6.19 o 
  11   7   9        7.17       -6.62      6.62 o 
   1   8   9       67.42       66.03      4.66 o 
   2   8   9      127.40      199.14      6.75 o 
   3   8   9      105.31      126.57      6.24 o 
   4   8   9     1430.80     1218.95     15.22 o 
   5   8   9       36.16       29.45      5.30 o 
   6   8   9      160.36      150.95      9.34 o 
   7   8   9      166.14      149.86     14.34 o 
   8   8   9        9.65        1.18      5.94 o 
   9   8   9       17.57       12.05      6.56 o 
  10   8   9       22.08       12.99      9.00 o 
   1   9   9        0.78        3.64      5.73 o 
   2   9   9      113.98      110.38      6.94 o 
   3   9   9       29.77       29.82      4.98 o 
   4   9   9       52.47       57.02      5.79 o 
   5   9   9      215.03      202.52     10.11 o 
   6   9   9       69.82       73.89      7.05 o 
   7   9   9       48.65       51.82      7.22 o 
   8   9   9        7.94       10.71     13.71 o 
   9   9   9        5.30       12.59      8.12 o 
   1  10   9       12.33       14.85      5.38 o 
   2  10   9       31.81       67.59     15.00 o 
   3  10   9       22.64       17.21      4.67 o 
   4  10   9        9.01        9.78      5.11 o 
   5  10   9       83.62       84.34      8.62 o 
   6  10   9      181.65      190.21     15.09 o 
   7  10   9       59.76       86.80     15.35 o 
   8  10   9       13.58       22.40     10.21 o 
   1  11   9       81.45      107.37     12.59 o 
   2  11   9       32.08       28.33      5.90 o 
   3  11   9        5.42        2.36      5.76 o 
   4  11   9       33.56       49.83      7.63 o 
   5  11   9       40.05       28.15     13.34 o 
   6  11   9      308.42      367.54     20.35 o 
   1  12   9       50.86       60.15      7.78 o 
   2  12   9        6.60       11.58      7.06 o 
   3  12   9        8.05        1.58      7.03 o 
   4  12   9       73.31       75.52     10.11 o 
   0   0  10     9998.94     9595.24    125.12 o 
   2   0  10    25393.59    25874.89    449.43 o 
   4   0  10      555.43      508.53     12.66 o 
   6   0  10        5.22        5.73      2.20 o 
   8   0  10     1125.52     1081.59     14.69 o 
  10   0  10     1037.70      991.88     15.76 o 
  12   0  10       17.87        0.34      6.88 o 
   0   1  10     6975.20     6859.15     57.05 o 
   1   1  10     1767.52     1686.36     10.68 o 
   2   1  10     1487.68     1561.71     10.37 o 
   3   1  10     1118.33     1117.42      9.00 o 
   4   1  10      502.55      568.82      9.86 o 
   5   1  10     2044.83     2118.22     15.30 o 
   6   1  10     1136.82     1257.44      9.20 o 
   7   1  10      364.31      349.37      5.47 o 
   8   1  10      185.30      197.76      4.83 o 
   9   1  10      290.78      276.43      5.77 o 
  10   1  10      376.79      361.41      6.85 o 
  11   1  10      157.81      148.60      5.63 o 
  12   1  10       40.82       40.15      4.23 o 
  13   1  10       36.71       39.69      4.51 o 
   0   2  10     1330.05     1223.88     14.29 o 
   1   2  10      598.79      574.38      4.56 o 
   2   2  10      939.86      965.06      7.04 o 
   3   2  10      476.58      436.33      4.32 o 
   4   2  10        3.13        1.22      1.25 o 
   5   2  10     1395.24     1469.14     11.12 o 
   6   2  10      810.07      789.08      7.46 o 
   7   2  10      329.46      305.63      4.70 o 
   8   2  10      147.08      135.98      4.32 o 
   9   2  10     1736.11     1609.06     14.21 o 
  10   2  10       20.50       29.56      3.60 o 
  11   2  10       53.39       51.29      4.17 o 
  12   2  10       11.10       12.92      4.02 o 
  13   2  10       36.98       43.90      5.71 o 
   0   3  10     1812.19     1976.56     22.81 o 
   1   3  10      804.47      835.59      6.87 o 
   2   3  10      115.56      130.08      2.43 o 
   3   3  10      920.61      938.94      7.21 o 
   4   3  10     1429.01     1428.18     11.96 o 
   5   3  10     1388.14     1433.53     12.34 o 
   6   3  10      297.90      331.10      5.62 o 
   7   3  10     1240.81     1222.63     11.89 o 
   8   3  10      201.69      211.23      5.28 o 
   9   3  10      113.93      109.42      5.25 o 
  10   3  10      219.78      202.38      5.72 o 
  11   3  10       23.78       18.02      3.76 o 
  12   3  10      102.65      104.26      5.53 o 
  13   3  10        7.78       15.11      5.31 o 
   0   4  10     4772.04     5236.25     49.45 o 
   1   4  10      283.55      282.42      3.97 o 
   2   4  10      454.63      475.23      4.88 o 
   3   4  10       60.04       60.50      2.60 o 
   4   4  10      398.28      442.77      5.72 o 
   5   4  10       87.16       80.70      3.73 o 
   6   4  10     1725.74     1881.11     15.88 o 
   7   4  10      430.77      451.78      7.08 o 
   8   4  10      267.87      291.20      6.26 o 
   9   4  10       16.07       13.28      3.55 o 
  10   4  10      135.54      117.68      5.64 o 
  11   4  10       42.63       40.42      4.18 o 
  12   4  10       63.17       48.49      6.05 o 
  13   4  10        9.04       13.43      5.42 o 
   0   5  10      926.85     1106.07     15.42 o 
   1   5  10      438.62      388.73      5.06 o 
   2   5  10       70.27       93.90      2.95 o 
   3   5  10      122.23      131.77      3.65 o 
   4   5  10      233.64      212.60      4.88 o 
   5   5  10      477.73      513.46      6.78 o 
   6   5  10      696.08      662.86      8.89 o 
   7   5  10     1232.84     1172.76     13.02 o 
   8   5  10      352.05      331.37      7.24 o 
   9   5  10      151.15      170.63      7.55 o 
  10   5  10        4.21       13.48      4.37 o 
  11   5  10       22.15       17.56      4.84 o 
  12   5  10       15.35       12.76      5.20 o 
   0   6  10      438.72      427.44      9.34 o 
   1   6  10      284.84      322.13      8.44 o 
   2   6  10       80.20       67.54      5.10 o 
   3   6  10      663.32      641.72      9.61 o 
   4   6  10        2.73       15.07      2.85 o 
   5   6  10      218.89      220.84      6.41 o 
   6   6  10      149.61      163.92      7.41 o 
   7   6  10      117.25      115.31      5.95 o 
   8   6  10        2.96        0.77      3.71 o 
   9   6  10      484.33      486.67      9.05 o 
  10   6  10       28.35       18.78      5.45 o 
  11   6  10       11.18       -2.75      7.90 o 
  12   6  10       23.74       27.91      5.68 o 
   0   7  10      216.98      214.28      7.95 o 
   1   7  10      544.98      510.74     13.07 o 
   2   7  10      565.30      523.18      8.85 o 
   3   7  10      137.74      149.06      5.80 o 
   4   7  10       19.12       25.28      3.76 o 
   5   7  10      229.55      185.03      6.53 o 
   6   7  10      372.91      319.47      7.90 o 
   7   7  10       93.42       98.23      6.94 o 
   8   7  10        1.34       -0.01      4.11 o 
   9   7  10       30.12       20.29      4.86 o 
  10   7  10      126.01      101.89      9.11 o 
  11   7  10       78.35       84.11      9.89 o 
   0   8  10      353.28      301.83      9.39 o 
   1   8  10        7.54        4.15      3.88 o 
   2   8  10      241.82      288.08      7.37 o 
   3   8  10      155.20      150.52      7.04 o 
   4   8  10       16.67       23.72      4.06 o 
   5   8  10        4.09       -1.76      4.55 o 
   6   8  10      207.07      194.40     11.89 o 
   7   8  10       63.99       61.86      8.90 o 
   8   8  10      219.35      209.84     10.14 o 
   9   8  10        0.15       -6.04      6.04 o 
  10   8  10      193.77      188.38     14.66 o 
   0   9  10      335.63      303.94     10.45 o 
   1   9  10        9.17       17.11      4.90 o 
   2   9  10       98.75       92.43      5.74 o 
   3   9  10      373.24      358.03      9.60 o 
   4   9  10      122.55      125.17      7.50 o 
   5   9  10      259.15      266.01     10.58 o 
   6   9  10        2.89       -2.61      5.34 o 
   7   9  10      172.97      199.94     11.95 o 
   8   9  10       75.32      108.83     11.02 o 
   9   9  10       25.64       23.65     11.81 o 
   0  10  10       21.06       25.06      6.05 o 
   1  10  10       33.39       40.50      5.04 o 
   2  10  10        4.82        8.48      7.29 o 
   3  10  10        6.71        5.21      4.38 o 
   4  10  10       28.41       31.87      5.68 o 
   5  10  10        4.57       12.68      6.56 o 
   6  10  10        3.41        0.81      7.44 o 
   7  10  10       48.67       46.41      7.99 o 
   8  10  10        2.17        4.06      8.21 o 
   1  11  10       26.93       40.93      5.63 o 
   2  11  10       26.37       42.20      6.15 o 
   3  11  10       47.57       55.97      7.15 o 
   4  11  10      323.52      317.82     20.23 o 
   5  11  10       30.42       19.39     10.44 o 
   6  11  10       74.52       91.49     10.55 o 
   0  12  10      146.71      105.99     15.92 o 
   1  12  10       11.12       12.29      6.49 o 
   2  12  10       53.91       64.88      7.20 o 
   3  12  10        0.01       -5.71      5.71 o 
   4  12  10        6.08        5.17      8.11 o 
   2   0  11    16628.38    16383.82    152.75 o 
   4   0  11     2785.10     3098.40     51.76 o 
   6   0  11       71.16       58.55      3.67 o 
   8   0  11      127.10      123.02      6.20 o 
  10   0  11     1625.48     1522.83     24.21 o 
  12   0  11      171.86      162.39     10.97 o 
   1   1  11     1044.49      966.18      6.68 o 
   2   1  11       22.79       35.76      2.47 o 
   3   1  11      222.10      241.20      3.46 o 
   4   1  11    16819.48    17964.26    118.10 o 
   5   1  11       46.20       57.69      2.95 o 
   6   1  11      272.43      273.21      4.92 o 
   7   1  11      374.53      359.00      6.09 o 
   8   1  11        0.61       -2.43      2.43 o 
   9   1  11      740.82      679.04      8.40 o 
  10   1  11      159.47      136.47      5.24 o 
  11   1  11      180.24      171.88      5.75 o 
  12   1  11       20.69       19.50      4.00 o 
  13   1  11       13.96       21.19      4.34 o 
   1   2  11     2145.28     2101.36     14.30 o 
   2   2  11        7.12        5.54      1.36 o 
   3   2  11     1245.22     1339.97      9.50 o 
   4   2  11      264.31      275.03      4.32 o 
   5   2  11     2807.85     2970.45     20.10 o 
   6   2  11        3.14        4.54      1.83 o 
   7   2  11      119.76       96.84      3.99 o 
   8   2  11      561.59      555.37      7.36 o 
   9   2  11     1028.91     1034.24     10.74 o 
  10   2  11       24.12       24.99      3.62 o 
  11   2  11       57.28       67.22      4.43 o 
  12   2  11       20.50       26.61      4.21 o 
  13   2  11        1.11       10.04      4.17 o 
   1   3  11      682.63      714.10      5.66 o 
   2   3  11     2186.55     2218.65     14.48 o 
   3   3  11      252.44      256.09      3.36 o 
   4   3  11      548.34      536.01      6.13 o 
   5   3  11     1600.69     1593.39     12.55 o 
   6   3  11        3.52        4.14      2.33 o 
   7   3  11     1098.68     1142.56     11.40 o 
   8   3  11       53.99       72.39      4.01 o 
   9   3  11       74.79       67.41      4.44 o 
  10   3  11      398.88      407.37      7.06 o 
  11   3  11       36.58       36.47      4.03 o 
  12   3  11       14.95       11.36      4.07 o 
  13   3  11       47.11       40.94      5.70 o 
   1   4  11       98.62      108.63      3.17 o 
   2   4  11     3344.48     3295.00     22.51 o 
   3   4  11      131.56      110.98      2.63 o 
   4   4  11      706.34      758.19      7.83 o 
   5   4  11       30.24       32.30      2.61 o 
   6   4  11     4476.57     4433.03     32.76 o 
   7   4  11      605.65      613.00      8.12 o 
   8   4  11      525.06      612.52      8.52 o 
   9   4  11       18.46       12.73      3.95 o 
  10   4  11        1.08       -1.18      3.67 o 
  11   4  11        3.56       -2.71      3.63 o 
  12   4  11      176.00      161.24      6.73 o 
  13   4  11       25.18       29.40      5.82 o 
   1   5  11       31.86       47.34      3.10 o 
   2   5  11      686.46      735.35      6.88 o 
   3   5  11       12.65       10.36      1.99 o 
   4   5  11      213.12      222.56      4.46 o 
   5   5  11      369.09      373.36      5.90 o 
   6   5  11       64.22       74.18      4.69 o 
   7   5  11      713.54      740.99      9.86 o 
   8   5  11      396.18      405.51      7.84 o 
   9   5  11      154.48      150.94      5.72 o 
  10   5  11       12.40       21.15      5.00 o 
  11   5  11       31.16       27.98      5.01 o 
  12   5  11        1.67       -1.31      4.95 o 
   1   6  11      831.54      876.81     10.72 o 
   2   6  11        5.79       10.50      2.22 o 
   3   6  11      372.87      387.94      5.91 o 
   4   6  11      414.77      399.34      6.81 o 
   5   6  11      669.31      647.13     10.01 o 
   6   6  11      193.42      200.53      6.59 o 
   7   6  11       54.50       61.30      5.20 o 
   8   6  11      210.50      213.94      6.54 o 
   9   6  11      208.94      213.93      6.84 o 
  10   6  11       87.66       89.84      6.64 o 
  11   6  11       18.98       10.04      5.74 o 
  12   6  11       53.61       47.96      5.98 o 
   1   7  11      187.39      200.25     10.44 o 
   2   7  11       30.98       23.77      3.42 o 
   3   7  11      348.96      320.76      7.32 o 
   4   7  11     2549.83     2296.84     23.31 o 
   5   7  11      162.76      152.75      6.28 o 
   6   7  11      158.07      131.07      6.21 o 
   7   7  11       32.53       36.31      5.05 o 
   8   7  11      116.66       94.68      6.23 o 
   9   7  11       78.65       69.48      6.36 o 
  10   7  11      174.70      165.25     10.92 o 
  11   7  11       74.18       56.32      9.02 o 
   1   8  11       50.62       42.38      4.25 o 
   2   8  11     1438.57     1407.46     16.62 o 
   3   8  11       38.36       45.51      4.88 o 
   4   8  11      431.94      418.40      8.81 o 
   5   8  11       42.98       34.43      5.47 o 
   6   8  11       58.35       60.21      5.61 o 
   7   8  11       10.23       11.73      5.46 o 
   8   8  11      131.05      134.32      7.89 o 
   9   8  11       16.63       18.94      6.70 o 
  10   8  11      462.11      461.68     18.80 o 
   1   9  11       30.52       35.39      4.65 o 
   2   9  11       44.09       45.73      4.77 o 
   3   9  11      171.81      169.80      7.69 o 
   4   9  11     1102.09      991.47     14.16 o 
   5   9  11       67.23       82.25      7.52 o 
   6   9  11       11.32       12.49      5.69 o 
   7   9  11      202.16      211.92     17.31 o 
   8   9  11      158.56      143.49     11.95 o 
   9   9  11       32.98       43.72     37.90 o 
   1  10  11       73.67       88.96      6.92 o 
   2  10  11       10.34       52.77     10.09 o 
   3  10  11        0.07        6.07      4.46 o 
   4  10  11        1.04        1.24      5.10 o 
   5  10  11       45.65       49.79      6.30 o 
   6  10  11       41.10       56.48     14.18 o 
   7  10  11       25.89       20.74      7.51 o 
   8  10  11        1.33       29.39     29.94 o 
   1  11  11       83.34      106.19      7.70 o 
   2  11  11      123.80      113.49      7.76 o 
   3  11  11       18.08       19.58      5.51 o 
   4  11  11        2.43       12.52      6.72 o 
   5  11  11       21.11       16.07      7.83 o 
   6  11  11        7.70       14.80      7.29 o 
   1  12  11       25.83       27.26      8.14 o 
   2  12  11       62.14       82.14      7.76 o 
   3  12  11        6.12        6.89      6.08 o 
   4  12  11       61.62       48.65      9.42 o 
   0   0  12     2791.28     2610.19     27.54 o 
   2   0  12     3622.26     3602.80     39.82 o 
   4   0  12       91.77      115.09      5.34 o 
   6   0  12        0.50       -1.67      2.78 o 
   8   0  12     1135.79     1079.89     18.96 o 
  10   0  12       39.77       46.29      5.36 o 
  12   0  12       23.63       30.44      8.98 o 
   0   1  12      122.92       87.67      3.91 o 
   1   1  12      361.30      371.05      3.40 o 
   2   1  12       18.74       13.81      1.47 o 
   3   1  12     2017.44     2154.51     14.93 o 
   4   1  12     1012.86     1120.04      9.93 o 
   5   1  12      671.64      683.62      6.66 o 
   6   1  12        7.98        2.89      1.77 o 
   7   1  12      308.25      304.69      5.24 o 
   8   1  12       80.71       79.08      4.09 o 
   9   1  12      491.53      478.20      7.12 o 
  10   1  12      322.16      310.47      6.40 o 
  11   1  12       12.75       15.76      3.66 o 
  12   1  12       14.40       11.73      3.87 o 
  13   1  12       28.30       29.25      5.17 o 
   0   2  12     1952.61     2045.91     19.85 o 
   1   2  12     1305.90     1336.31     10.32 o 
   2   2  12     1344.38     1321.17      8.79 o 
   3   2  12     1069.44     1115.72      7.72 o 
   4   2  12      353.25      330.68      4.40 o 
   5   2  12     2442.13     2520.15     17.44 o 
   6   2  12      146.19      177.96      3.61 o 
   7   2  12       15.74        5.05      2.45 o 
   8   2  12      370.32      385.16      6.31 o 
   9   2  12     1005.39      930.58     10.14 o 
  10   2  12       10.91        4.40      3.35 o 
  11   2  12      228.55      218.19      6.01 o 
  12   2  12       67.06       77.35      5.25 o 
  13   2  12       94.17       96.24      5.85 o 
   0   3  12     3228.16     3156.76     29.35 o 
   1   3  12     1167.98     1285.38      8.91 o 
   2   3  12      216.97      215.68      2.80 o 
   3   3  12       56.70       61.18      2.21 o 
   4   3  12      401.41      392.84      4.92 o 
   5   3  12      626.92      657.94      6.93 o 
   6   3  12      340.18      347.83      5.75 o 
   7   3  12      243.03      259.90      5.75 o 
   8   3  12      127.20      159.78      5.02 o 
   9   3  12      180.08      175.39      5.33 o 
  10   3  12      370.57      373.25      6.91 o 
  11   3  12      159.55      159.37      5.76 o 
  12   3  12        6.76        8.92      4.00 o 
  13   3  12       20.68       31.06      5.55 o 
   0   4  12    14617.78    15916.13    178.14 o 
   1   4  12      237.76      247.10      3.88 o 
   2   4  12       15.14       10.92      1.44 o 
   3   4  12      101.73       98.88      2.65 o 
   4   4  12       85.39       73.49      3.33 o 
   5   4  12       12.77        9.08      2.35 o 
   6   4  12      166.61      266.48      6.46 o 
   7   4  12      470.41      486.42      6.81 o 
   8   4  12     2192.26     2186.58     18.83 o 
   9   4  12       13.69        8.75      3.62 o 
  10   4  12       92.83       86.83      5.04 o 
  11   4  12        3.98        1.69      3.64 o 
  12   4  12       16.70       14.34      4.52 o 
  13   4  12       88.74       87.39      7.46 o 
   0   5  12     4179.29     4565.71     61.95 o 
   1   5  12      187.97      179.14      4.13 o 
   2   5  12      784.78      830.94      7.47 o 
   3   5  12       94.75      101.78      3.81 o 
   4   5  12       31.30       26.31      2.45 o 
   5   5  12       75.06       70.69      3.76 o 
   6   5  12       44.78       45.36      3.72 o 
   7   5  12      126.44      139.89      5.52 o 
   8   5  12        0.91        8.20      3.44 o 
   9   5  12      186.22      179.33      6.61 o 
  10   5  12       48.29       59.34      4.77 o 
  11   5  12       61.40       70.05      5.75 o 
  12   5  12       15.31       12.11      5.19 o 
   0   6  12        2.03        9.79      4.28 o 
   1   6  12      677.18      673.23      9.14 o 
   2   6  12       11.90       13.83      2.57 o 
   3   6  12      232.03      248.70      5.35 o 
   4   6  12      361.65      349.16      9.03 o 
   5   6  12      571.69      565.97      9.30 o 
   6   6  12      415.88      410.59      8.36 o 
   7   6  12      152.77      191.18      8.36 o 
   8   6  12       25.58       33.94      4.13 o 
   9   6  12       96.06       90.80      6.00 o 
  10   6  12       38.81       29.99      5.55 o 
  11   6  12       83.59       73.44      7.55 o 
  12   6  12       29.98       37.62      6.36 o 
   0   7  12      236.78      224.41      8.15 o 
   1   7  12       36.11       39.42      3.95 o 
   2   7  12       68.54       64.48      6.67 o 
   3   7  12      171.13      175.98      6.16 o 
   4   7  12      255.09      291.99      7.35 o 
   5   7  12      430.92      377.51      9.28 o 
   6   7  12        4.10       -2.85      4.16 o 
   7   7  12       93.10       98.18      6.86 o 
   8   7  12      157.70      156.72      7.93 o 
   9   7  12       15.06       21.21      6.41 o 
  10   7  12      387.31      425.18     14.03 o 
  11   7  12       14.96       -3.43      8.68 o 
   0   8  12      232.43      178.65     10.51 o 
   1   8  12       78.07       74.54      6.19 o 
   2   8  12      138.91      153.54      9.01 o 
   3   8  12       20.95       25.34      4.49 o 
   4   8  12       83.35      164.64      8.40 o 
   5   8  12      146.54      124.30      7.25 o 
   6   8  12        3.03       -0.90      4.90 o 
   7   8  12        7.17        4.28      5.42 o 
   8   8  12      135.73      141.35      9.09 o 
   9   8  12       83.22       78.63     10.59 o 
  10   8  12        2.55       11.08      8.05 o 
   0   9  12        8.37        9.58      6.59 o 
   1   9  12       69.66       73.42      6.17 o 
   2   9  12       12.76        8.38      4.06 o 
   3   9  12        0.76        6.12      4.47 o 
   4   9  12      133.90      165.96      7.07 o 
   5   9  12      198.13      191.64      8.51 o 
   6   9  12      278.11      233.21     13.38 o 
   7   9  12      217.80      214.26     13.07 o 
   8   9  12        5.47        0.60      7.77 o 
   9   9  12        7.85      -11.46     11.46 o 
   0  10  12      553.65      580.07     22.85 o 
   1  10  12       56.20       53.96      5.78 o 
   2  10  12      106.97      103.26      7.89 o 
   3  10  12       13.43       27.68      4.84 o 
   4  10  12        4.87        5.23      5.26 o 
   5  10  12       87.98       94.95      7.30 o 
   6  10  12        1.81        6.64      7.44 o 
   7  10  12        7.32        2.96      7.09 o 
   8  10  12        4.24       -7.77      7.77 o 
   0  11  12       30.40       44.08     11.28 o 
   1  11  12      327.38      330.60     14.34 o 
   2  11  12       26.63       32.29      5.91 o 
   3  11  12        7.95        1.44      5.89 o 
   4  11  12       84.62       80.32      8.50 o 
   5  11  12       16.76       22.26     11.99 o 
   6  11  12      216.95      268.91     13.73 o 
   0  12  12      405.58      551.06     56.27 o 
   1  12  12        3.68       57.71     18.17 o 
   2  12  12       66.01       50.63      8.89 o 
   3  12  12       48.55       43.11      6.78 o 
   2   0  13     6343.42     6170.86     51.08 o 
   4   0  13     5920.09     6518.92    126.02 o 
   6   0  13       39.42       18.61      3.14 o 
   8   0  13      114.32      107.26      6.10 o 
  10   0  13      100.63      118.48      7.18 o 
  12   0  13       41.61       36.18      5.96 o 
   1   1  13      673.49      711.06      5.42 o 
   2   1  13      614.94      562.57      4.61 o 
   3   1  13     6622.99     6822.68     43.82 o 
   4   1  13      809.66      930.88      8.52 o 
   5   1  13      316.39      334.60      4.52 o 
   6   1  13      246.26      215.60      4.59 o 
   7   1  13       75.59       80.37      4.03 o 
   8   1  13        2.53       -1.97      2.65 o 
   9   1  13      272.57      281.17      5.94 o 
  10   1  13        7.09        9.58      3.37 o 
  11   1  13       92.88       86.65      4.70 o 
  12   1  13       11.02       13.13      3.90 o 
  13   1  13       61.31       68.41      5.00 o 
   1   2  13      236.80      287.71      3.22 o 
   2   2  13      430.67      414.81      4.93 o 
   3   2  13      513.63      543.65      4.59 o 
   4   2  13      800.89      880.18      7.71 o 
   5   2  13      492.41      466.01      5.06 o 
   6   2  13       32.94       23.31      2.34 o 
   7   2  13       30.58       27.50      3.15 o 
   8   2  13       62.56       68.11      3.80 o 
   9   2  13      307.30      303.71      6.15 o 
  10   2  13        9.53       -0.18      3.31 o 
  11   2  13       91.34       98.22      5.10 o 
  12   2  13      112.98      106.43      5.55 o 
  13   2  13      107.82      125.66      6.00 o 
   1   3  13      231.23      271.53      3.15 o 
   2   3  13     1647.21     1652.92     10.42 o 
   3   3  13      406.10      451.37      4.29 o 
   4   3  13       24.83       48.86      2.55 o 
   5   3  13      249.23      277.26      4.60 o 
   6   3  13      806.35      740.38      7.86 o 
   7   3  13     1413.00     1350.73     12.81 o 
   8   3  13     1785.34     1759.90     16.13 o 
   9   3  13      124.10      121.34      4.91 o 
  10   3  13      106.88       97.99      4.78 o 
  11   3  13      123.28      121.67      5.57 o 
  12   3  13       77.44       79.90      4.99 o 
  13   3  13      195.70      203.89      7.46 o 
   1   4  13      267.99      271.92      3.88 o 
   2   4  13     1199.52     1116.31      8.15 o 
   3   4  13      125.37      119.01      2.80 o 
   4   4  13      119.38      122.64      3.73 o 
   5   4  13      102.89       93.88      3.85 o 
   6   4  13     3705.84     3581.17     25.35 o 
   7   4  13      718.02      706.69      8.27 o 
   8   4  13      953.43      975.30     12.07 o 
   9   4  13        4.96        3.33      3.62 o 
  10   4  13        5.74        1.62      3.70 o 
  11   4  13       21.65       16.37      3.93 o 
  12   4  13       25.64       25.88      4.77 o 
  13   4  13       51.25       67.71      9.30 o 
   1   5  13      310.27      300.22      5.11 o 
   2   5  13     1621.12     1707.77     12.99 o 
   3   5  13      247.90      255.65      4.54 o 
   4   5  13       60.97       58.77      3.13 o 
   5   5  13       26.86       28.95      2.94 o 
   6   5  13      242.67      267.48      6.33 o 
   7   5  13       98.47      103.65      5.34 o 
   8   5  13      365.32      361.95      7.07 o 
   9   5  13       74.03       83.62      5.39 o 
  10   5  13      218.26      208.77      6.74 o 
  11   5  13       38.84       30.17      5.71 o 
  12   5  13        8.36        6.56      5.43 o 
   1   6  13      191.44      207.37      5.47 o 
   2   6  13       39.29       41.40      3.52 o 
   3   6  13       48.24       47.27      3.33 o 
   4   6  13      337.08      333.85      6.28 o 
   5   6  13      395.92      381.47      7.71 o 
   6   6  13      227.83      242.20      8.53 o 
   7   6  13      343.03      357.52      7.39 o 
   8   6  13       24.52       18.47      3.93 o 
   9   6  13       17.27       17.08      5.51 o 
  10   6  13      140.59      136.91      8.44 o 
  11   6  13        9.28       12.82      6.19 o 
  12   6  13      135.45      136.62      8.48 o 
   1   7  13      165.10      160.77      7.53 o 
   2   7  13       38.68       59.03      6.18 o 
   3   7  13      535.17      514.20      9.04 o 
   4   7  13     1248.59     1220.47     14.78 o 
   5   7  13      127.38      116.28      7.03 o 
   6   7  13        9.21        7.00      4.72 o 
   7   7  13      142.36      133.03      7.54 o 
   8   7  13       67.10       56.31      5.81 o 
   9   7  13        5.47       -2.86      6.18 o 
  10   7  13       64.44       70.37      8.09 o 
  11   7  13       51.07       46.82      8.76 o 
   1   8  13       34.31       39.23      5.24 o 
   2   8  13      855.90      728.89     12.66 o 
   3   8  13       20.18       22.22      4.54 o 
   4   8  13     1138.89     1049.71     14.11 o 
   5   8  13      136.61      129.00      9.18 o 
   6   8  13       79.81       53.33      5.62 o 
   7   8  13        4.97        5.63      5.36 o 
   8   8  13        5.32        1.51      5.08 o 
   9   8  13       27.55       17.48      9.15 o 
  10   8  13       20.59        8.92     17.53 o 
   1   9  13      137.88      148.36      7.71 o 
   2   9  13        3.65        5.05      4.05 o 
   3   9  13      179.55      180.09      7.81 o 
   4   9  13       32.90       45.31      5.42 o 
   5   9  13      132.29      147.82      9.82 o 
   6   9  13       58.97       54.56      6.03 o 
   7   9  13       38.90       33.32      6.02 o 
   8   9  13       68.83       51.25      8.32 o 
   9   9  13        7.30      -11.79     11.79 o 
   1  10  13        2.16        6.97      4.45 o 
   2  10  13        1.76       29.30     11.86 o 
   3  10  13       77.01       76.32      5.88 o 
   4  10  13        7.75        3.30      4.63 o 
   5  10  13       55.85       51.21      6.34 o 
   6  10  13      113.06      148.52     11.81 o 
   7  10  13        0.28       -6.78      6.78 o 
   8  10  13        4.35       -3.32     11.72 o 
   1  11  13      187.33      207.26     13.35 o 
   2  11  13      114.70      132.68      8.22 o 
   3  11  13       40.64       42.88      6.09 o 
   4  11  13       15.33       30.96      7.35 o 
   5  11  13      161.56      167.45     14.87 o 
   6  11  13      324.43      387.73     23.99 o 
   1  12  13       37.57       41.73      8.64 o 
   2  12  13        1.34        3.63      7.38 o 
   3  12  13       27.93       27.79      6.53 o 
   0   0  14      155.51      141.65      3.73 o 
   2   0  14     1578.96     1766.41     14.35 o 
   4   0  14     2466.01     2342.30     23.45 o 
   6   0  14       66.01       55.83      3.89 o 
   8   0  14       17.95       27.58      4.19 o 
  10   0  14     1711.07     1519.43     20.73 o 
  12   0  14       27.04       27.09      6.64 o 
   0   1  14     1749.58     1761.35     15.37 o 
   1   1  14     1515.52     1600.17      9.60 o 
   2   1  14     1106.23     1036.98      7.71 o 
   3   1  14     6022.91     6166.49     35.80 o 
   4   1  14     7898.49     8135.07     55.50 o 
   5   1  14      500.70      516.35      6.27 o 
   6   1  14       95.96      107.75      3.88 o 
   7   1  14       27.20       31.12      2.76 o 
   8   1  14       38.40       33.13      3.15 o 
   9   1  14      136.34      116.43      4.85 o 
  10   1  14      256.40      233.93      5.91 o 
  11   1  14       57.36       55.50      4.20 o 
  12   1  14        4.52        5.27      3.78 o 
  13   1  14       16.69       28.40      4.54 o 
   0   2  14      153.34      167.62      4.17 o 
   1   2  14      413.58      454.04      4.23 o 
   2   2  14      591.05      630.07      5.91 o 
   3   2  14       72.80       94.30      3.13 o 
   4   2  14      722.21      775.74      7.09 o 
   5   2  14      698.88      703.41      6.50 o 
   6   2  14     1704.85     1709.64     13.57 o 
   7   2  14      149.28      153.93      4.99 o 
   8   2  14      290.19      289.76      5.74 o 
   9   2  14       70.29       74.30      4.25 o 
  10   2  14        8.59        8.71      3.37 o 
  11   2  14      125.21      138.76      5.52 o 
  12   2  14       36.35       35.68      4.33 o 
  13   2  14       80.66       95.53      6.47 o 
   0   3  14     2929.35     3265.00     30.40 o 
   1   3  14      476.61      403.25      4.69 o 
   2   3  14      314.87      280.08      2.94 o 
   3   3  14      623.99      642.23      5.34 o 
   4   3  14      216.73      247.41      4.16 o 
   5   3  14      117.99      135.03      3.87 o 
   6   3  14       46.12       36.32      2.81 o 
   7   3  14     1199.75     1093.51     12.20 o 
   8   3  14     1951.38     1967.69     17.52 o 
   9   3  14      274.41      258.47      5.84 o 
  10   3  14       22.91       24.34      3.65 o 
  11   3  14      108.03      107.07      5.32 o 
  12   3  14        2.04        5.14      3.98 o 
  13   3  14      144.85      174.35      7.77 o 
   0   4  14      946.38     1047.55     11.94 o 
   1   4  14       71.79       79.39      2.73 o 
   2   4  14     1258.93     1328.65     10.02 o 
   3   4  14      128.16      124.87      3.04 o 
   4   4  14      499.97      453.00      5.63 o 
   5   4  14      128.72      122.03      3.97 o 
   6   4  14     6288.72     6001.42     40.08 o 
   7   4  14      232.11      273.34      5.86 o 
   8   4  14      843.18      804.41     10.85 o 
   9   4  14        7.71        4.84      3.68 o 
  10   4  14        0.37       -0.90      3.82 o 
  11   4  14       17.67       15.67      3.89 o 
  12   4  14       37.49       31.09      4.50 o 
   0   5  14     1241.20     1253.48     18.82 o 
   1   5  14      616.02      596.26      7.21 o 
   2   5  14        1.43        7.51      1.90 o 
   3   5  14      234.34      252.01      6.37 o 
   4   5  14        0.29        4.02      2.19 o 
   5   5  14      191.89      180.64      4.73 o 
   6   5  14     1378.30     1310.32     13.73 o 
   7   5  14      179.53      170.39      6.33 o 
   8   5  14     1540.63     1525.63     16.21 o 
   9   5  14      216.95      199.55      6.85 o 
  10   5  14        2.26        7.51      4.06 o 
  11   5  14       79.92       82.44      5.08 o 
  12   5  14       10.88       10.56      5.07 o 
   0   6  14       14.77       14.64      4.34 o 
   1   6  14       92.07       96.61      4.20 o 
   2   6  14        3.89       10.99      2.74 o 
   3   6  14       47.51       46.75      4.44 o 
   4   6  14      234.69      216.15      5.34 o 
   5   6  14      933.47      874.85     13.40 o 
   6   6  14      233.06      234.96      7.80 o 
   7   6  14      308.86      316.81      7.83 o 
   8   6  14        8.16        7.97      4.79 o 
   9   6  14       27.71       33.97      5.63 o 
  10   6  14       53.79       70.34      6.08 o 
  11   6  14       77.21       84.50      6.73 o 
   0   7  14        4.33        1.23      4.88 o 
   1   7  14      136.63      152.80     10.52 o 
   2   7  14      115.82      108.29      6.68 o 
   3   7  14      332.36      301.73     13.65 o 
   4   7  14     1546.62     1567.48     17.64 o 
   5   7  14      104.22      126.07      6.85 o 
   6   7  14        4.53        9.09      4.47 o 
   7   7  14      148.92      151.99      7.71 o 
   8   7  14        7.69        5.09      5.78 o 
   9   7  14       37.30       22.94      8.34 o 
  10   7  14       70.03       64.90      7.34 o 
  11   7  14       60.30       56.25     10.46 o 
   0   8  14      270.26      238.52     11.22 o 
   1   8  14       24.38       18.89      4.39 o 
   2   8  14      683.39      618.98     10.31 o 
   3   8  14       51.16       55.15      5.08 o 
   4   8  14       72.79      126.35      7.23 o 
   5   8  14      123.94      126.03      7.24 o 
   6   8  14       65.73       51.85      5.63 o 
   7   8  14        2.92        0.41      5.41 o 
   8   8  14        0.92        5.52      7.13 o 
   9   8  14        4.42       -1.35      6.66 o 
  10   8  14      353.07      357.63     15.43 o 
   0   9  14       73.60       73.49      9.11 o 
   1   9  14      178.64      186.74      7.77 o 
   2   9  14      416.59      415.47      9.18 o 
   3   9  14      254.72      278.14     13.52 o 
   4   9  14      697.62      684.90     11.67 o 
   5   9  14       17.51       24.14      9.79 o 
   6   9  14       84.32       68.51      7.28 o 
   7   9  14       26.73       20.73      5.65 o 
   8   9  14        0.43       -1.77     10.54 o 
   9   9  14       18.06       -5.01     18.52 o 
   0  10  14       19.91       14.55      7.38 o 
   1  10  14        8.24       13.58      5.58 o 
   2  10  14        3.04       11.83     10.61 o 
   3  10  14       11.24       14.55      5.09 o 
   4  10  14        0.29       -4.56      4.56 o 
   5  10  14       25.33       16.90      5.81 o 
   6  10  14      160.56      179.71     11.07 o 
   7  10  14       26.53       26.88      7.57 o 
   8  10  14       51.23       42.49     13.64 o 
   0  11  14       93.41       75.07     12.86 o 
   1  11  14       14.01       16.49      7.71 o 
   2  11  14       18.55       20.45      5.69 o 
   3  11  14       75.39       82.08      7.13 o 
   4  11  14       16.02       16.52      6.04 o 
   5  11  14      150.20      156.74     10.50 o 
   6  11  14       78.03       87.75      9.22 o 
   0  12  14      319.55      290.03     19.97 o 
   1  12  14       18.19       19.86      7.84 o 
   2  12  14      105.44       88.76      9.70 o 
   3  12  14        1.97       -5.17      5.84 o 
   2   0  15      774.35      859.49      8.00 o 
   4   0  15    13020.98    13442.23    311.95 o 
   6   0  15       18.30        3.51      2.98 o 
   8   0  15     3019.90     2806.94     46.39 o 
  10   0  15      116.28      143.12      7.35 o 
  12   0  15      223.64      237.76     12.24 o 
   1   1  15     1554.46     1579.00      9.59 o 
   2   1  15     1484.68     1578.35     10.90 o 
   3   1  15     1267.55     1336.10      9.23 o 
   4   1  15      236.65      282.20      6.13 o 
   5   1  15     1387.99     1463.87     12.49 o 
   6   1  15      118.09      151.02      4.00 o 
   7   1  15       47.80       39.91      2.92 o 
   8   1  15       97.54      100.89      4.39 o 
   9   1  15       53.75       56.07      3.75 o 
  10   1  15       55.20       51.64      3.92 o 
  11   1  15        5.28        5.50      3.45 o 
  12   1  15       71.75       63.37      4.67 o 
  13   1  15       59.80       75.86      6.00 o 
   1   2  15      987.16     1035.20      7.57 o 
   2   2  15       15.35       16.09      1.77 o 
   3   2  15     1304.80     1339.62     10.35 o 
   4   2  15       39.91       35.18      2.27 o 
   5   2  15      781.33      830.71      7.83 o 
   6   2  15      790.79      752.19      8.54 o 
   7   2  15      279.77      259.24      5.78 o 
   8   2  15      224.02      225.71      5.34 o 
   9   2  15      123.88      109.57      4.82 o 
  10   2  15      425.79      413.84      7.24 o 
  11   2  15      300.59      268.12      6.62 o 
  12   2  15       16.21       19.62      4.14 o 
  13   2  15        0.23        3.87      4.17 o 
   1   3  15     1127.17     1142.28      8.89 o 
   2   3  15      394.10      417.90      4.23 o 
   3   3  15      240.41      251.40      3.20 o 
   4   3  15     1791.16     1850.20     13.90 o 
   5   3  15       78.98       77.58      3.40 o 
   6   3  15     1424.24     1378.98     11.85 o 
   7   3  15       23.41       32.64      3.24 o 
   8   3  15      235.18      250.84      6.06 o 
   9   3  15      409.19      395.01      6.88 o 
  10   3  15       58.76       66.84      4.25 o 
  11   3  15       55.49       53.51      4.36 o 
  12   3  15        4.42       -1.17      3.87 o 
  13   3  15       24.38       30.39      4.71 o 
   1   4  15       44.30       43.52      2.17 o 
   2   4  15        4.72       11.66      1.65 o 
   3   4  15      155.96      148.50      2.90 o 
   4   4  15       52.44       41.05      2.45 o 
   5   4  15       50.30       65.09      3.40 o 
   6   4  15       96.99      187.61      5.60 o 
   7   4  15      141.62      153.34      5.53 o 
   8   4  15      514.04      563.31      9.15 o 
   9   4  15       19.48       11.39      3.90 o 
  10   4  15       29.40       33.86      3.94 o 
  11   4  15       16.39       15.46      4.02 o 
  12   4  15       34.05       33.37      4.56 o 
   1   5  15      657.21      664.44      6.91 o 
   2   5  15       46.93       68.39      3.07 o 
   3   5  15       54.99       69.35      3.57 o 
   4   5  15      673.80      659.99      7.60 o 
   5   5  15      115.85      113.62      4.81 o 
   6   5  15      318.05      323.23      6.51 o 
   7   5  15      214.18      218.48      6.00 o 
   8   5  15       37.17       39.16      5.06 o 
   9   5  15      283.67      265.82      7.38 o 
  10   5  15      197.89      188.29      6.59 o 
  11   5  15       52.24       64.75      5.08 o 
  12   5  15       15.67       18.08      5.55 o 
   1   6  15      248.42      275.51      5.40 o 
   2   6  15      705.94      736.50      9.00 o 
   3   6  15      391.88      404.53      6.69 o 
   4   6  15      121.55      133.36      4.85 o 
   5   6  15      640.51      636.35     11.38 o 
   6   6  15      177.32      175.61      7.19 o 
   7   6  15      373.18      371.58     11.23 o 
   8   6  15       51.29       45.31      5.19 o 
   9   6  15      103.47      105.74      8.45 o 
  10   6  15      236.67      217.87      9.23 o 
  11   6  15      129.25      137.59      7.96 o 
   1   7  15      172.22      200.69     14.64 o 
   2   7  15       60.16       56.62      5.41 o 
   3   7  15       94.18       93.48      5.82 o 
   4   7  15      151.61      198.45      6.49 o 
   5   7  15      559.61      572.02     11.18 o 
   6   7  15      633.63      618.54     11.94 o 
   7   7  15      194.61      181.60      7.87 o 
   8   7  15      123.79      116.48      7.73 o 
   9   7  15       52.04       56.74     10.15 o 
  10   7  15      136.47      159.58     12.20 o 
  11   7  15        3.11       -2.76      9.19 o 
   1   8  15      133.33      118.85      7.50 o 
   2   8  15       98.19      126.38      6.66 o 
   3   8  15        6.34       12.93      4.21 o 
   4   8  15     1166.62     1011.16     13.74 o 
   5   8  15        6.54        8.86      8.89 o 
   6   8  15       14.88        4.48      7.41 o 
   7   8  15        1.14       -3.85      5.25 o 
   8   8  15      219.67      196.26     11.76 o 
   9   8  15        2.09       -3.62      8.57 o 
  10   8  15      142.35      140.09     11.12 o 
   1   9  15      185.78      193.94     10.16 o 
   2   9  15       16.67       15.18      4.27 o 
   3   9  15       33.64       43.66      5.32 o 
   4   9  15      185.43      246.69      8.62 o 
   5   9  15      163.30      158.74      8.42 o 
   6   9  15        2.36        3.37      5.54 o 
   7   9  15       26.56       15.05      5.63 o 
   8   9  15       22.81       15.46      9.64 o 
   9   9  15       10.25       -9.97      9.97 o 
   1  10  15        6.55       12.66      6.22 o 
   2  10  15       92.90      110.46     10.99 o 
   3  10  15       72.76       84.03      6.98 o 
   4  10  15        0.58       -4.54      4.54 o 
   5  10  15       22.00       12.13      5.75 o 
   6  10  15       54.91       61.69      6.87 o 
   7  10  15       31.13       55.17     10.84 o 
   1  11  15       22.27       18.15      6.45 o 
   2  11  15       95.08       79.00      8.07 o 
   3  11  15       33.95       37.61      6.02 o 
   4  11  15      145.43      145.47      8.80 o 
   5  11  15       20.17       32.91      8.26 o 
   1  12  15       16.84       19.83      7.16 o 
   0   0  16    31133.46    30530.22    385.96 o 
   2   0  16     3082.54     3489.79     26.84 o 
   4   0  16     1023.71     1132.48     14.39 o 
   6   0  16      111.35      116.33      5.43 o 
   8   0  16      154.59      121.82      6.53 o 
  10   0  16       42.59       37.31      5.32 o 
  12   0  16       65.29      102.12      8.88 o 
   0   1  16     1127.94     1164.09     11.18 o 
   1   1  16      349.51      403.44      3.61 o 
   2   1  16     2822.44     2934.62     18.76 o 
   3   1  16      163.88      179.60      3.20 o 
   4   1  16      128.52      157.60      3.68 o 
   5   1  16      114.70      142.04      3.61 o 
   6   1  16      167.11      162.84      4.12 o 
   7   1  16        7.21        4.03      2.80 o 
   8   1  16      537.93      522.50      7.15 o 
   9   1  16      145.85      151.35      5.08 o 
  10   1  16       16.79       26.06      3.59 o 
  11   1  16       24.76       20.29      3.76 o 
  12   1  16        1.19        3.44      4.78 o 
  13   1  16      168.70      179.02      8.58 o 
   0   2  16      152.56      127.25      4.03 o 
   1   2  16     2099.15     2092.54     13.66 o 
   2   2  16      146.56      126.61      3.02 o 
   3   2  16     1925.58     1960.85     13.48 o 
   4   2  16       87.44      108.89      3.19 o 
   5   2  16      286.45      288.29      4.78 o 
   6   2  16       16.27       11.33      2.64 o 
   7   2  16      228.18      220.03      5.51 o 
   8   2  16      425.80      422.78      6.65 o 
   9   2  16       47.19       42.04      3.64 o 
  10   2  16       43.19       43.54      3.91 o 
  11   2  16      184.06      178.49      5.96 o 
  12   2  16       38.16       42.67      4.46 o 
  13   2  16       30.96       37.73      4.69 o 
   0   3  16       91.82       65.87      2.93 o 
   1   3  16      533.23      513.66      5.15 o 
   2   3  16      548.05      516.92      6.19 o 
   3   3  16      297.47      324.68      3.78 o 
   4   3  16       31.71       16.37      1.90 o 
   5   3  16      676.02      629.95      6.89 o 
   6   3  16      773.60      737.17      8.73 o 
   7   3  16      345.33      334.41      6.06 o 
   8   3  16      249.52      257.83      6.14 o 
   9   3  16      199.40      189.63      5.53 o 
  10   3  16      169.42      159.69      5.48 o 
  11   3  16       12.18       15.39      3.82 o 
  12   3  16      101.11       82.42      5.07 o 
  13   3  16       59.51       73.73      5.31 o 
   0   4  16     2839.86     2689.69     26.14 o 
   1   4  16      424.58      431.66      4.50 o 
   2   4  16        2.75        6.00      1.68 o 
   3   4  16       77.73       60.91      2.55 o 
   4   4  16      288.26      294.26      3.97 o 
   5   4  16       39.12       44.28      3.21 o 
   6   4  16     3106.03     3125.42     22.73 o 
   7   4  16       37.71       35.13      3.70 o 
   8   4  16      538.26      541.48      9.03 o 
   9   4  16       38.07       40.04      4.20 o 
  10   4  16        0.52        1.15      3.52 o 
  11   4  16       17.44        8.99      4.04 o 
  12   4  16       94.09      108.37      6.03 o 
   0   5  16      174.15      188.67      5.33 o 
   1   5  16      140.77      140.98      3.38 o 
   2   5  16       28.29       38.85      2.47 o 
   3   5  16        9.40        7.95      2.34 o 
   4   5  16      835.09      809.90      8.83 o 
   5   5  16       56.13       58.29      3.62 o 
   6   5  16     1095.52     1082.80     11.28 o 
   7   5  16      709.21      688.86      9.88 o 
   8   5  16        8.71       17.84      4.12 o 
   9   5  16      179.95      168.98      7.08 o 
  10   5  16      100.75       88.81      5.68 o 
  11   5  16       14.17       18.71      4.40 o 
  12   5  16        0.87        1.73      4.96 o 
   0   6  16      150.06      162.12      8.03 o 
   1   6  16      302.12      276.32      5.48 o 
   2   6  16      474.94      446.87      6.93 o 
   3   6  16      817.09      838.24      9.97 o 
   4   6  16      656.22      639.68      8.64 o 
   5   6  16      167.82      158.39      6.93 o 
   6   6  16      217.76      203.68      6.85 o 
   7   6  16      326.23      337.74     11.71 o 
   8   6  16      203.21      196.22      7.29 o 
   9   6  16      103.75      115.33      7.11 o 
  10   6  16       48.51       53.11      5.95 o 
  11   6  16      145.74      153.53      8.12 o 
   0   7  16      102.56      112.88      8.73 o 
   1   7  16      227.95      218.95     12.01 o 
   2   7  16      197.84      170.74      7.52 o 
   3   7  16      129.22      114.31      6.17 o 
   4   7  16        3.41       11.67      3.55 o 
   5   7  16      118.03      142.27      7.24 o 
   6   7  16       94.09      110.56      6.83 o 
   7   7  16       70.36       67.83      6.41 o 
   8   7  16       40.64       36.02      6.00 o 
   9   7  16       19.49       29.23      6.89 o 
  10   7  16       38.99       58.62     10.31 o 
  11   7  16       40.02       43.55      7.26 o 
   0   8  16      802.97      726.61     17.75 o 
   1   8  16      144.83      140.52      7.74 o 
   2   8  16       13.32       25.24      4.44 o 
   3   8  16      120.69      125.93      6.69 o 
   4   8  16       18.34       33.71      4.40 o 
   5   8  16       45.10       45.97      7.49 o 
   6   8  16      126.64      100.97      7.07 o 
   7   8  16       17.49        4.69     10.05 o 
   8   8  16       47.80       40.81      7.95 o 
   9   8  16       12.08        8.40      6.19 o 
  10   8  16       37.09       47.03      8.81 o 
   0   9  16      281.91      234.19     11.75 o 
   1   9  16       13.08       24.59      7.46 o 
   2   9  16      143.73      135.57      6.87 o 
   3   9  16       33.98       27.35      4.99 o 
   4   9  16       54.97       80.00      5.93 o 
   5   9  16       41.27       50.33      5.92 o 
   6   9  16       13.79        5.98      5.48 o 
   7   9  16       26.31        6.64     10.28 o 
   8   9  16       67.64       53.34      8.85 o 
   9   9  16        7.37       10.87     11.98 o 
   0  10  16      222.73      217.46     12.67 o 
   1  10  16       25.05       26.87      7.68 o 
   2  10  16       65.69       84.25     12.80 o 
   3  10  16      175.88      172.73      8.34 o 
   4  10  16       53.21       41.10      5.45 o 
   5  10  16       37.92       36.95      6.35 o 
   6  10  16       59.07       75.67      8.00 o 
   7  10  16       11.57       12.43      7.35 o 
   0  11  16      107.27      131.52     15.22 o 
   1  11  16       31.04       28.27      6.79 o 
   2  11  16       29.03       33.74      6.75 o 
   3  11  16      109.64      123.27      8.74 o 
   4  11  16        0.20       13.76      8.75 o 
   5  11  16       33.33       37.92     13.58 o 
   0  12  16       23.52        9.69     10.24 o 
   1  12  16       35.14       47.05      7.73 o 
   2   0  17     7437.10     7986.92     60.67 o 
   4   0  17     2024.79     2052.54     28.19 o 
   6   0  17     2499.30     2557.68     44.21 o 
   8   0  17       23.48       29.80      4.52 o 
  10   0  17       41.10       39.26      5.39 o 
  12   0  17      292.98      265.48     11.38 o 
   1   1  17      258.36      250.66      2.91 o 
   2   1  17     1527.02     1660.11     11.52 o 
   3   1  17      153.72      158.22      2.90 o 
   4   1  17      925.10      946.22      7.88 o 
   5   1  17     1522.19     1487.81     11.78 o 
   6   1  17      772.72      736.52      7.68 o 
   7   1  17       34.94       37.83      2.98 o 
   8   1  17      112.62       98.34      4.54 o 
   9   1  17      168.83      154.92      5.13 o 
  10   1  17       23.80       18.96      3.50 o 
  11   1  17       32.94       32.87      3.95 o 
  12   1  17       61.22       60.17      5.12 o 
  13   1  17       67.67       81.20      6.43 o 
   1   2  17     3043.85     3129.04     18.74 o 
   2   2  17        4.82        2.12      1.62 o 
   3   2  17      416.75      459.94      4.92 o 
   4   2  17      302.20      266.67      4.02 o 
   5   2  17      140.47      129.70      3.85 o 
   6   2  17       39.69       42.02      3.14 o 
   7   2  17       25.43       37.33      3.42 o 
   8   2  17       17.32        9.94      3.02 o 
   9   2  17       96.87       84.39      4.41 o 
  10   2  17       89.95       96.69      4.84 o 
  11   2  17       21.95       26.62      3.91 o 
  12   2  17       51.62       56.18      5.08 o 
  13   2  17       29.65       42.06      4.82 o 
   1   3  17      184.71      176.14      3.15 o 
   2   3  17      286.10      303.04      3.75 o 
   3   3  17      310.29      341.03      4.86 o 
   4   3  17      225.46      214.47      3.78 o 
   5   3  17     1295.60     1161.31     11.93 o 
   6   3  17      699.19      667.21      8.30 o 
   7   3  17      533.48      524.62      7.27 o 
   8   3  17      828.40      813.21      9.41 o 
   9   3  17       15.09       14.34      3.30 o 
  10   3  17       19.37       12.34      3.52 o 
  11   3  17       66.30       65.95      4.54 o 
  12   3  17       28.44       32.01      4.47 o 
   1   4  17      591.31      602.86      5.49 o 
   2   4  17      408.17      458.44      5.41 o 
   3   4  17       34.43       29.48      2.08 o 
   4   4  17     1189.90     1195.90      9.54 o 
   5   4  17      261.73      266.43      5.10 o 
   6   4  17     2696.99     2633.80     21.28 o 
   7   4  17       50.90       54.58      4.28 o 
   8   4  17       95.13      111.14      4.94 o 
   9   4  17       35.28       32.70      4.12 o 
  10   4  17      111.30      105.76      5.25 o 
  11   4  17        0.16       -1.99      3.95 o 
  12   4  17       78.72       92.71      5.67 o 
   1   5  17      100.66       94.06      3.50 o 
   2   5  17      126.39      125.03      4.21 o 
   3   5  17      125.14      118.59      4.52 o 
   4   5  17      109.90       88.47      4.00 o 
   5   5  17      417.00      409.30      6.61 o 
   6   5  17      136.63      153.21      5.00 o 
   7   5  17      299.14      338.27      9.49 o 
   8   5  17       56.22       69.90      5.50 o 
   9   5  17       19.91       26.35      5.01 o 
  10   5  17       88.17       82.22      5.75 o 
  11   5  17       20.84       29.30      4.50 o 
  12   5  17        0.44        0.34      5.74 o 
   1   6  17      269.22      266.53      5.44 o 
   2   6  17      643.86      610.71      8.92 o 
   3   6  17      467.14      454.47      7.10 o 
   4   6  17       31.41       31.02      3.19 o 
   5   6  17       15.13       16.50      3.94 o 
   6   6  17       99.13       95.19      5.75 o 
   7   6  17       24.81       36.53      5.39 o 
   8   6  17      188.17      171.74      7.14 o 
   9   6  17      153.94      153.70      7.27 o 
  10   6  17        1.26        7.18      5.45 o 
  11   6  17       86.54      101.37     10.45 o 
   1   7  17      131.24      109.56      9.29 o 
   2   7  17       63.80       69.13      5.92 o 
   3   7  17      110.36      110.44      6.34 o 
   4   7  17      420.92      419.12      8.31 o 
   5   7  17      190.96      182.34      7.42 o 
   6   7  17      378.06      404.21      9.83 o 
   7   7  17       34.94       23.37      5.53 o 
   8   7  17      279.17      280.70     11.39 o 
   9   7  17       36.09       49.65      6.61 o 
  10   7  17        9.23       10.36      6.11 o 
   1   8  17      166.84      182.17     10.44 o 
   2   8  17     1101.46      954.18     17.72 o 
   3   8  17      228.74      232.51      8.79 o 
   4   8  17      274.63      299.93      7.97 o 
   5   8  17       12.08       21.99      6.08 o 
   6   8  17       68.31       75.31      6.35 o 
   7   8  17       58.57       54.32      8.90 o 
   8   8  17       77.48       68.97     12.85 o 
   9   8  17       31.01       19.09      8.23 o 
  10   8  17       25.36        9.25      8.17 o 
   1   9  17       30.39       43.73      8.78 o 
   2   9  17       75.59       83.40      6.72 o 
   3   9  17       20.84       13.31      4.80 o 
   4   9  17      160.60      194.67      7.33 o 
   5   9  17       87.72      108.42      8.77 o 
   6   9  17       26.90       17.37      5.48 o 
   7   9  17       54.11       40.86      7.47 o 
   8   9  17       15.51       12.66     12.99 o 
   1  10  17       34.47       43.20      7.55 o 
   2  10  17        5.94       11.31     10.23 o 
   3  10  17       91.48       90.91      7.12 o 
   4  10  17       75.37       87.67      7.41 o 
   5  10  17       32.42       28.38      6.06 o 
   6  10  17      152.87      166.26     12.80 o 
   7  10  17        6.94        9.84     13.92 o 
   1  11  17       22.99       27.39      7.43 o 
   2  11  17       10.25       13.87      6.40 o 
   3  11  17      124.73      136.07     11.06 o 
   4  11  17       43.55       82.88     11.37 o 
   5  11  17      132.69      163.04      9.54 o 
   1  12  17       31.66       33.36      7.55 o 
   0   0  18     9408.03     8936.46     94.48 o 
   2   0  18     1857.31     2196.38     19.55 o 
   4   0  18      512.17      473.27      6.63 o 
   6   0  18       14.86       14.21      3.29 o 
   8   0  18     1629.86     1382.30     18.81 o 
  10   0  18       30.93       14.44      5.02 o 
  12   0  18       26.31       19.72      5.80 o 
   0   1  18     5857.39     5793.69     42.95 o 
   1   1  18      471.61      522.75      4.63 o 
   2   1  18     2591.53     2767.54     17.14 o 
   3   1  18      140.19      139.60      3.53 o 
   4   1  18     1695.14     1801.11     12.86 o 
   5   1  18     3087.66     3112.00     21.69 o 
   6   1  18     1175.42     1226.53     10.75 o 
   7   1  18       77.97       69.83      3.71 o 
   8   1  18        2.69       -2.76      2.76 o 
   9   1  18       21.11       24.26      3.38 o 
  10   1  18      156.32      143.97      5.22 o 
  11   1  18       13.90       17.50      3.82 o 
  12   1  18        6.52       12.37      4.09 o 
  13   1  18       77.13       89.45      7.92 o 
   0   2  18     1042.79      947.60      9.52 o 
   1   2  18     2991.03     3109.89     18.74 o 
   2   2  18      499.71      474.14      5.24 o 
   3   2  18      999.02     1002.55      8.06 o 
   4   2  18        2.78        2.97      1.84 o 
   5   2  18       73.57       78.94      3.60 o 
   6   2  18      869.14      869.16      8.90 o 
   7   2  18      689.91      715.64      8.17 o 
   8   2  18       34.75       28.36      3.20 o 
   9   2  18      182.87      184.06      5.34 o 
  10   2  18      136.88      125.51      5.19 o 
  11   2  18       97.91       89.63      4.97 o 
  12   2  18       53.00       55.75      4.63 o 
  13   2  18       29.79       40.60      4.75 o 
   0   3  18     2350.32     2102.06     18.78 o 
   1   3  18      184.25      177.79      3.21 o 
   2   3  18       16.48       44.91      7.14 o 
   3   3  18      202.53      219.69      4.32 o 
   4   3  18      841.00      797.73      7.72 o 
   5   3  18      599.25      552.00      7.19 o 
   6   3  18      137.16      146.34      4.66 o 
   7   3  18      382.99      396.31      6.54 o 
   8   3  18       15.33       21.79      3.45 o 
   9   3  18      114.39      115.78      4.68 o 
  10   3  18       16.19        9.49      3.44 o 
  11   3  18      203.30      199.81      6.15 o 
  12   3  18       56.09       81.70      5.58 o 
   0   4  18     3624.36     3945.53     33.43 o 
   1   4  18      365.98      372.96      5.18 o 
   2   4  18     1214.33     1291.93     10.49 o 
   3   4  18       24.67       21.50      2.01 o 
   4   4  18     2733.78     2510.14     17.15 o 
   5   4  18       79.88      109.12      6.87 o 
   6   4  18     2997.20     2981.29     25.52 o 
   7   4  18       52.21       63.08      4.53 o 
   8   4  18      163.97      173.19      5.81 o 
   9   4  18       46.51       55.76      4.96 o 
  10   4  18        7.18        7.38      3.90 o 
  11   4  18        7.37        7.36      4.16 o 
  12   4  18      139.27      156.96      6.77 o 
   0   5  18      140.88      128.83      5.36 o 
   1   5  18      268.34      283.47      4.51 o 
   2   5  18      594.25      625.45      7.07 o 
   3   5  18      250.47      229.18      4.76 o 
   4   5  18        0.62       -2.16      2.51 o 
   5   5  18      259.98      256.25      5.73 o 
   6   5  18        8.41       10.85      3.54 o 
   7   5  18      166.42      183.81      6.86 o 
   8   5  18      692.77      682.72     11.39 o 
   9   5  18       40.68       36.04      4.61 o 
  10   5  18       30.98       29.59      4.91 o 
  11   5  18       67.26       64.26      5.25 o 
  12   5  18      112.32      135.26      7.44 o 
   0   6  18      614.82      551.02     12.15 o 
   1   6  18      158.21      146.28      4.32 o 
   2   6  18       38.20       32.01      3.41 o 
   3   6  18      205.17      187.20      7.57 o 
   4   6  18      308.58      313.02      5.95 o 
   5   6  18       29.63       26.48      3.99 o 
   6   6  18       25.84       29.36      5.57 o 
   7   6  18      587.18      623.60     10.95 o 
   8   6  18       39.41       63.10      5.46 o 
   9   6  18      273.05      285.22      8.75 o 
  10   6  18        9.22        8.32      4.75 o 
  11   6  18       94.63      125.23     10.82 o 
   0   7  18     1672.69     1541.40     35.95 o 
   1   7  18       37.77       37.24      4.58 o 
   2   7  18     1424.84     1272.91     16.92 o 
   3   7  18       18.43       19.81      4.57 o 
   4   7  18       99.89       98.59      5.57 o 
   5   7  18      432.07      380.83      8.62 o 
   6   7  18      656.41      673.46     12.91 o 
   7   7  18        8.13        1.05      5.90 o 
   8   7  18        6.35        8.54      6.20 o 
   9   7  18       35.60       45.22      6.43 o 
  10   7  18       12.82        5.01      6.85 o 
   0   8  18      167.60      141.02     10.37 o 
   1   8  18      121.64      130.09      8.17 o 
   2   8  18      182.42      196.30     12.04 o 
   3   8  18      142.09      141.89      7.74 o 
   4   8  18      168.66      189.95      6.99 o 
   5   8  18       12.28       11.08      5.21 o 
   6   8  18       75.12       66.02      6.67 o 
   7   8  18       78.60       92.23     10.54 o 
   8   8  18      479.42      548.71     12.94 o 
   9   8  18        3.74       11.14      7.33 o 
   0   9  18        1.92       -1.87      7.78 o 
   1   9  18      104.70       97.61      8.57 o 
   2   9  18      329.05      291.36      9.11 o 
   3   9  18       64.71       56.09      5.56 o 
   4   9  18      654.99      631.88     11.28 o 
   5   9  18      269.22      272.06     12.16 o 
   6   9  18      174.43      173.97     10.22 o 
   7   9  18       10.89        7.08      8.72 o 
   8   9  18       23.39       14.90     15.37 o 
   0  10  18       58.45       68.91      9.05 o 
   1  10  18       60.70       73.13      7.14 o 
   2  10  18        6.15        8.52      8.75 o 
   3  10  18       33.44       36.51      6.54 o 
   4  10  18       33.32       45.67      5.90 o 
   5  10  18        9.84       12.37      5.90 o 
   7  10  18       40.92       39.82     14.44 o 
   0  11  18      183.44      246.93     42.55 o 
   1  11  18       31.96       39.48      6.87 o 
   2  11  18      122.41      138.19      9.42 o 
   3  11  18       94.87       98.41     12.36 o 
   4  11  18      151.68      179.18      9.48 o 
   5  11  18      115.17      119.30     10.54 o 
   2   0  19     6834.98     7229.40     63.93 o 
   4   0  19      484.49      465.47      6.71 o 
   6   0  19      148.34      170.62      6.04 o 
   8   0  19      533.91      449.06      9.54 o 
  10   0  19       19.50       11.46      4.99 o 
  12   0  19        3.80       -1.95      5.92 o 
   1   1  19      354.18      402.92      4.07 o 
   2   1  19       56.78       72.59      4.03 o 
   3   1  19      110.18      100.76      2.66 o 
   4   1  19      190.99      216.93      3.75 o 
   5   1  19      748.08      821.42      7.81 o 
   6   1  19      542.02      586.30      6.87 o 
   7   1  19      215.99      201.49      4.90 o 
   8   1  19      157.04      128.96      5.23 o 
   9   1  19      119.09      116.63      4.89 o 
  10   1  19        2.29        1.01      3.24 o 
  11   1  19       53.10       60.39      4.76 o 
  12   1  19       68.26       92.17      5.37 o 
  13   1  19      108.10      103.93      7.56 o 
   1   2  19     1929.62     2041.72     13.18 o 
   2   2  19       56.09       76.70      2.91 o 
   3   2  19     1830.96     1830.65     13.06 o 
   4   2  19       10.64        0.89      1.88 o 
   5   2  19      264.17      245.65      4.66 o 
   6   2  19       36.97       37.35      3.09 o 
   7   2  19     1714.14     1614.59     13.67 o 
   8   2  19      607.08      612.60      7.90 o 
   9   2  19      125.85      122.07      4.90 o 
  10   2  19       20.20       18.18      3.55 o 
  11   2  19       97.79      108.80      5.41 o 
  12   2  19       14.94       14.52      4.13 o 
   1   3  19      148.00      146.36      3.14 o 
   2   3  19     4657.89     4627.36     38.89 o 
   3   3  19      260.01      300.60      5.04 o 
   4   3  19       61.51       86.38      3.82 o 
   5   3  19        4.71       11.47      2.77 o 
   6   3  19      212.92      199.05      5.05 o 
   7   3  19      544.57      512.10      7.23 o 
   8   3  19       24.20       17.80      3.43 o 
   9   3  19       57.02       62.81      3.94 o 
  10   3  19        2.50        3.55      3.43 o 
  11   3  19       86.41       90.06      6.05 o 
  12   3  19      319.41      342.61      8.15 o 
   1   4  19      306.57      315.07      3.92 o 
   2   4  19      443.52      418.93      5.88 o 
   3   4  19        0.69        2.39      2.41 o 
   4   4  19     3203.06     3061.41     30.33 o 
   5   4  19      289.07      318.50      6.72 o 
   6   4  19     1220.56     1219.30     13.33 o 
   7   4  19       22.13       33.03      4.02 o 
   8   4  19       54.93       72.40      5.84 o 
   9   4  19       33.52       41.83      4.70 o 
  10   4  19       61.23       55.88      4.59 o 
  11   4  19       14.14       15.49      4.32 o 
  12   4  19       24.99       24.53      4.75 o 
   1   5  19       94.34      103.66      3.51 o 
   2   5  19      637.15      702.59      7.64 o 
   3   5  19      469.73      477.50      8.10 o 
   4   5  19      311.87      286.52      8.49 o 
   5   5  19        4.30        8.58      3.41 o 
   6   5  19       68.39       65.42      4.56 o 
   7   5  19      156.99      165.47      6.76 o 
   8   5  19        2.20       18.45      4.61 o 
   9   5  19       29.77       27.56      4.58 o 
  10   5  19       10.03       19.76      4.72 o 
  11   5  19       41.98       36.27      4.81 o 
   1   6  19      139.77      107.54      4.04 o 
   2   6  19        2.43       -2.91      3.02 o 
   3   6  19      277.02      250.65      5.96 o 
   4   6  19       38.98       49.12      3.85 o 
   5   6  19      117.06      121.82      6.05 o 
   6   6  19      167.30      175.35      7.91 o 
   7   6  19     1139.41     1107.03     14.83 o 
   8   6  19      591.69      581.45     10.88 o 
   9   6  19      362.24      354.08      9.18 o 
  10   6  19       23.89       34.06      5.10 o 
  11   6  19      143.00      168.04     10.78 o 
   1   7  19      103.78       98.48      7.04 o 
   2   7  19       14.91       19.34      3.42 o 
   3   7  19       28.26       28.95      5.69 o 
   4   7  19      234.20      218.68      7.16 o 
   5   7  19      168.66      173.71      6.70 o 
   6   7  19      558.31      559.23     12.26 o 
   7   7  19       39.77       39.17      5.69 o 
   8   7  19      101.48      132.10     10.66 o 
   9   7  19        1.20       -1.12      5.56 o 
  10   7  19      104.48      104.80      9.03 o 
   1   8  19       41.25       41.48      4.83 o 
   2   8  19      853.65      800.05     15.98 o 
   3   8  19        7.77        4.93      4.61 o 
   4   8  19      482.69      465.36     11.01 o 
   5   8  19       19.56       18.35      6.39 o 
   6   8  19      187.84      186.64     11.43 o 
   7   8  19        7.91       11.72      6.34 o 
   8   8  19      273.60      346.90     21.02 o 
   9   8  19       12.46       11.28      6.69 o 
   1   9  19      109.35      107.06      9.58 o 
   2   9  19       63.16       53.83      5.74 o 
   3   9  19      200.81      180.64     11.55 o 
   4   9  19       34.00       56.54      6.24 o 
   5   9  19       30.34       51.66      8.72 o 
   6   9  19      330.96      307.02     12.42 o 
   7   9  19       14.69        8.22      7.77 o 
   8   9  19        6.07       19.20     11.50 o 
   1  10  19       24.59       37.27      9.69 o 
   2  10  19       17.47       10.97      5.74 o 
   3  10  19       46.41       47.23      7.18 o 
   4  10  19      191.77      221.20     11.42 o 
   5  10  19       53.91       72.40     11.20 o 
   6  10  19       10.74       26.40     21.35 o 
   7  10  19      146.47      126.38     10.69 o 
   1  11  19        2.96       -3.24      6.23 o 
   2  11  19      406.09      477.79     18.48 o 
   3  11  19       42.57       60.78     11.04 o 
   4  11  19       13.42       18.06      9.89 o 
   0   0  20     4041.97     4195.01    101.01 o 
   4   0  20     1633.57     1687.30     16.27 o 
   6   0  20     1893.90     1915.62     21.16 o 
   8   0  20       25.24       29.68      4.51 o 
  10   0  20       70.04       65.13      9.06 o 
  12   0  20       23.72       15.64      5.91 o 
   0   1  20       35.44       57.44      2.64 o 
   1   1  20      270.62      290.49      3.57 o 
   2   1  20      282.43      284.74      3.67 o 
   3   1  20      174.61      195.71      3.44 o 
   4   1  20      159.84      166.69      3.61 o 
   5   1  20      105.02      111.70      3.47 o 
   6   1  20      210.21      205.90      6.25 o 
   7   1  20      187.82      177.39      5.05 o 
   8   1  20       59.82       29.73      3.28 o 
   9   1  20      444.19      408.77      6.87 o 
  10   1  20        7.95       10.22      3.40 o 
  11   1  20       61.78       73.64      5.21 o 
  12   1  20      440.80      459.47      8.91 o 
   0   2  20      443.29      405.12      5.51 o 
   1   2  20      881.24      901.04      6.92 o 
   2   2  20      611.66      596.25      6.18 o 
   3   2  20      763.04      848.81      7.50 o 
   4   2  20      102.67       95.06      3.22 o 
   5   2  20      877.13      867.37      8.56 o 
   6   2  20       58.96       61.23      3.46 o 
   7   2  20      822.26      799.56      8.31 o 
   8   2  20       61.83       50.09      3.92 o 
   9   2  20        6.85        3.57      3.21 o 
  10   2  20      208.94      199.30      5.88 o 
  11   2  20       14.37       19.58      3.92 o 
  12   2  20        8.13        9.31      4.28 o 
   0   3  20     4486.39     4224.18     35.41 o 
   1   3  20      139.79      135.93      3.18 o 
   2   3  20      877.27      906.53      7.48 o 
   3   3  20      482.64      493.11      6.00 o 
   4   3  20     1521.45     1366.40     15.15 o 
   5   3  20      752.13      726.82     10.47 o 
   6   3  20      639.47      566.06      7.92 o 
   7   3  20      213.03      197.78      5.78 o 
   8   3  20        3.92        2.19      3.44 o 
   9   3  20       67.30       56.68      4.02 o 
  10   3  20        7.16       10.08      3.75 o 
  11   3  20       49.86       48.70      4.74 o 
  12   3  20      165.95      175.72      6.80 o 
   0   4  20     2021.62     1930.93     18.00 o 
   1   4  20      204.88      203.77      4.21 o 
   2   4  20      218.41      247.46      4.94 o 
   3   4  20       30.45       34.96      3.15 o 
   4   4  20     2354.61     2476.97     28.84 o 
   5   4  20      610.03      617.70      8.81 o 
   6   4  20      183.37      200.53      5.90 o 
   7   4  20       32.89       42.67      4.23 o 
   8   4  20        7.19        9.28      3.76 o 
   9   4  20       25.63       29.79      4.50 o 
  10   4  20      478.16      450.23      8.49 o 
  11   4  20       14.63       26.25      4.52 o 
  12   4  20       57.91       49.60      5.26 o 
   0   5  20     1155.14     1215.34     12.93 o 
   1   5  20       55.96       57.26      2.99 o 
   2   5  20       34.66       28.65      3.82 o 
   3   5  20      184.79      198.39      7.89 o 
   4   5  20      399.41      375.64      7.77 o 
   5   5  20      226.32      228.26      7.35 o 
   6   5  20      139.61      140.63      6.32 o 
   7   5  20      123.26      115.33      7.25 o 
   8   5  20      613.87      569.00     10.59 o 
   9   5  20      198.06      188.87      6.81 o 
  10   5  20       42.95       46.28      5.16 o 
  11   5  20        7.31        5.33      4.75 o 
   0   6  20      758.03      750.41     11.50 o 
   1   6  20       54.19       51.19      3.57 o 
   2   6  20        5.88        0.54      4.18 o 
   3   6  20      169.48      162.80      7.76 o 
   4   6  20        5.01        4.37      3.76 o 
   5   6  20      457.16      466.80      9.01 o 
   6   6  20      599.76      589.32     11.78 o 
   7   6  20      302.95      327.69      8.42 o 
   8   6  20       48.45       73.87      8.45 o 
   9   6  20      202.66      202.50      7.84 o 
  10   6  20      199.54      202.66      7.58 o 
  11   6  20      117.03      138.88      9.51 o 
   0   7  20       84.53       60.69      7.13 o 
   1   7  20      300.26      288.08     10.38 o 
   2   7  20       15.28       20.72      4.48 o 
   3   7  20       37.56       28.01      4.65 o 
   4   7  20       53.59       46.16      4.56 o 
   5   7  20        9.39       10.61      4.74 o 
   6   7  20       97.63      130.65      7.60 o 
   7   7  20       10.43       17.60      6.35 o 
   8   7  20      125.23      148.88      9.46 o 
   9   7  20       59.08       60.19      6.92 o 
  10   7  20        2.35        7.93      6.03 o 
   0   8  20      841.19      745.37     18.01 o 
   1   8  20       71.65       78.19      7.05 o 
   2   8  20       42.57       59.67      6.24 o 
   4   8  20      409.26      378.58      9.06 o 
   5   8  20        2.51       15.83     10.44 o 
   6   8  20      328.81      318.45     10.07 o 
   7   8  20       20.57       32.40      5.87 o 
   8   8  20        0.08       46.11     17.56 o 
   9   8  20       18.82       22.13      6.23 o 
   0   9  20      230.11      208.07     11.70 o 
   1   9  20       64.90       53.62     13.03 o 
   2   9  20        1.35        1.13      4.62 o 
   3   9  20      178.46      176.15     12.16 o 
   4   9  20       77.01      100.96      8.91 o 
   5   9  20      104.79      114.81     15.03 o 
   6   9  20       60.16       50.76     10.23 o 
   7   9  20       16.57        2.51     11.58 o 
   8   9  20        2.76       16.90     24.30 o 
   0  10  20       62.11       65.06      9.02 o 
   1  10  20        6.82       11.66      6.91 o 
   2  10  20       44.31       60.86      8.57 o 
   3  10  20       14.22       43.67     23.58 o 
   4  10  20       40.15       59.94     11.05 o 
   5  10  20      133.71      145.23     16.80 o 
   6  10  20        2.62       14.43     17.84 o 
   0  11  20      133.32      172.21     16.07 o 
   1  11  20       14.25       11.46      6.49 o 
   2  11  20       96.35      111.91      9.28 o 
   3  11  20       29.28       69.14     15.46 o 
   4  11  20      164.32      201.62     12.27 o 
   2   0  21     1413.59     1442.43     14.25 o 
   4   0  21      190.35      234.91      6.42 o 
   6   0  21     1151.35     1145.07     14.66 o 
   8   0  21     1402.10     1184.64     20.69 o 
  10   0  21       12.80        6.36      5.98 o 
  12   0  21       51.07       43.68      6.33 o 
   1   1  21      166.36      192.26      3.14 o 
   2   1  21      272.72      267.42      3.63 o 
   3   1  21      463.65      464.26      5.15 o 
   4   1  21      173.77      199.50      3.49 o 
   5   1  21      425.16      396.30      5.09 o 
   6   1  21     2813.03     2767.37     25.56 o 
   7   1  21      241.08      228.13      5.96 o 
   8   1  21       84.00       78.03      3.98 o 
   9   1  21      329.36      295.77      6.12 o 
  10   1  21        0.24       -0.56      3.28 o 
  11   1  21       46.08       57.04      4.50 o 
  12   1  21       87.27      114.72      6.59 o 
   1   2  21      407.53      444.16      4.23 o 
   2   2  21      117.23      116.93      2.98 o 
   3   2  21      115.06      157.77      3.53 o 
   4   2  21      120.99       95.32      3.64 o 
   5   2  21      812.17      786.91      9.13 o 
   6   2  21      140.22      150.68      8.07 o 
   7   2  21      137.96      160.47      4.57 o 
   8   2  21       36.00       41.76      3.48 o 
   9   2  21       77.89       80.77      4.43 o 
  10   2  21        7.74        7.75      3.74 o 
  11   2  21       55.34       63.85      4.96 o 
  12   2  21       19.16       17.86      4.47 o 
   1   3  21      194.02      184.26      3.55 o 
   2   3  21       67.25      116.40      3.56 o 
   3   3  21     1188.34     1146.78     12.41 o 
   4   3  21      954.75      875.80      9.19 o 
   5   3  21      809.59      764.70      8.96 o 
   6   3  21      248.39      217.46      5.60 o 
   7   3  21      189.77      172.95      5.49 o 
   8   3  21       44.27       23.61      3.78 o 
   9   3  21       36.95       28.27      3.64 o 
  10   3  21      137.10      137.12      5.78 o 
  11   3  21       28.47       38.29      4.66 o 
  12   3  21        9.76       13.77      4.56 o 
   1   4  21       86.84       88.37      3.95 o 
   2   4  21     3047.38     2986.84     23.03 o 
   3   4  21       32.40       32.49      3.19 o 
   4   4  21     8567.25     8285.82     77.81 o 
   5   4  21      686.59      677.86     11.89 o 
   6   4  21      407.08      411.69      7.58 o 
   7   4  21       52.60       61.18      4.24 o 
   8   4  21      250.15      240.34      6.39 o 
   9   4  21        0.62        1.92      4.09 o 
  10   4  21      155.49      135.72      6.44 o 
  11   4  21        9.94       20.31      5.14 o 
  12   4  21       16.58       19.08      5.94 o 
   1   5  21       72.02       68.85      3.70 o 
   2   5  21      126.25      110.85      8.71 o 
   3   5  21      244.34      245.60      8.64 o 
   4   5  21      853.05      830.06     11.25 o 
   5   5  21      165.83      149.53      5.49 o 
   6   5  21       87.92       95.19      5.59 o 
   7   5  21       14.80       21.42      4.59 o 
   8   5  21       37.60       47.18      6.52 o 
   9   5  21      139.33      145.65      6.67 o 
  10   5  21      330.00      350.20      8.68 o 
  11   5  21        0.59        1.15      4.71 o 
   1   6  21       18.04       14.45      2.64 o 
   2   6  21      182.74      190.63      5.88 o 
   3   6  21       51.00       57.40      6.30 o 
   4   6  21       42.00       42.29      4.57 o 
   5   6  21      461.43      458.11      8.99 o 
   6   6  21      260.41      244.04      8.58 o 
   7   6  21      230.60      235.72     10.65 o 
   8   6  21       68.34       92.13      7.60 o 
   9   6  21       44.22       56.87      5.98 o 
  10   6  21       51.28       56.03      6.25 o 
  11   6  21       28.22       34.07      5.48 o 
   1   7  21      156.09      167.91      7.95 o 
   2   7  21       41.03       38.86      4.64 o 
   3   7  21        9.92       16.74      6.77 o 
   4   7  21       16.12       34.69      5.05 o 
   5   7  21        8.55       19.94      4.92 o 
   6   7  21      557.92      575.43     12.21 o 
   7   7  21       32.15       38.84      5.77 o 
   8   7  21      101.10      104.86      9.87 o 
   9   7  21       92.25       96.44      7.66 o 
  10   7  21       92.50       73.79      7.32 o 
   1   8  21       25.52       31.93      4.62 o 
   2   8  21      184.54      217.13     13.90 o 
   3   8  21       11.73        2.54      7.79 o 
   4   8  21      105.86      114.30      7.72 o 
   5   8  21       66.23       90.06     12.27 o 
   6   8  21       66.67      104.25      7.90 o 
   7   8  21       35.15       50.92      6.73 o 
   8   8  21      520.53      592.70     14.02 o 
   9   8  21        5.22        7.34      6.07 o 
   1   9  21       23.53       19.37      5.81 o 
   2   9  21      107.76       91.89      9.87 o 
   3   9  21       51.30       46.12      8.30 o 
   4   9  21      241.73      245.04     11.34 o 
   5   9  21      243.93      257.37     18.08 o 
   6   9  21      107.46      131.31      8.71 o 
   7   9  21       17.72       13.09      9.29 o 
   8   9  21        4.20        1.60      6.61 o 
   1  10  21        5.90       19.47      5.33 o 
   2  10  21        0.99       -0.53      7.64 o 
   3  10  21       11.73       35.84     21.40 o 
   4  10  21        3.08       20.38     18.44 o 
   5  10  21      126.22      125.42     11.77 o 
   6  10  21       27.57        3.63     10.10 o 
   1  11  21       40.33       49.24      7.35 o 
   2  11  21      137.72      172.37     13.64 o 
   3  11  21      133.24      155.27     24.27 o 
   4  11  21       26.09       48.15      8.74 o 
   0   0  22    16582.97    16700.07    179.28 o 
   2   0  22      600.57      708.74      8.40 o 
   4   0  22     1217.03     1342.80     12.79 o 
   6   0  22      145.42      143.66      6.00 o 
   8   0  22      362.89      323.88     12.85 o 
  10   0  22      152.08      137.52     11.96 o 
  12   0  22      133.67      154.62      9.68 o 
   0   1  22     1191.98     1092.65     10.10 o 
   1   1  22      647.11      648.07      5.67 o 
   2   1  22        3.10        4.55      1.74 o 
   3   1  22      424.27      436.32      4.93 o 
   4   1  22      575.27      552.81      6.08 o 
   5   1  22       99.24       95.38      3.38 o 
   6   1  22      991.19     1049.65      9.62 o 
   7   1  22     1357.11     1212.90     13.99 o 
   8   1  22      173.30      146.03      4.86 o 
   9   1  22       40.86       40.65      3.64 o 
  10   1  22       36.17       39.57      5.14 o 
  11   1  22       60.32       74.95      5.46 o 
  12   1  22      107.72      121.21      6.62 o 
   0   2  22       11.32        4.27      2.75 o 
   1   2  22      380.73      378.18      3.98 o 
   2   2  22      860.64      816.14      6.92 o 
   3   2  22      553.98      573.71      6.05 o 
   4   2  22       16.38        8.30      2.37 o 
   5   2  22       43.96       43.09      3.67 o 
   6   2  22        1.44        4.80      3.05 o 
   7   2  22      709.80      746.08      9.41 o 
   8   2  22        1.09        8.29      3.08 o 
   9   2  22      137.71      150.48      5.57 o 
  10   2  22      128.73      147.67      6.54 o 
  11   2  22      237.41      241.45      6.86 o 
  12   2  22        3.75        7.81      4.39 o 
   0   3  22     2671.15     2589.40     22.96 o 
   1   3  22      220.31      226.48      3.93 o 
   2   3  22      100.96       92.26      3.45 o 
   3   3  22     1186.07     1112.45     10.03 o 
   4   3  22        9.50       16.92      2.78 o 
   5   3  22      111.53      106.07      4.64 o 
   6   3  22      580.32      578.55      8.11 o 
   7   3  22      235.44      240.19      6.02 o 
   8   3  22       14.24        8.49      3.72 o 
   9   3  22       86.77       86.89      5.18 o 
  10   3  22      173.65      159.55      6.65 o 
  11   3  22       68.58       81.07      5.95 o 
  12   3  22       20.81       26.68      5.19 o 
   0   4  22     2844.36     2722.52     24.36 o 
   1   4  22       40.86       43.97      2.82 o 
   2   4  22      412.18      475.95      6.52 o 
   3   4  22       39.48       48.57      3.55 o 
   4   4  22     3310.97     3267.22     25.09 o 
   5   4  22      453.00      422.67      7.49 o 
   6   4  22      164.77      155.89      6.19 o 
   7   4  22       28.21       33.91      3.84 o 
   8   4  22      674.58      642.69      9.38 o 
   9   4  22        5.23        4.69      4.11 o 
  10   4  22        9.08       24.12      4.78 o 
  11   4  22        6.83       13.96      4.94 o 
   0   5  22      832.17      848.83     11.94 o 
   1   5  22      141.00      127.56      4.26 o 
   2   5  22      266.84      273.51     10.96 o 
   3   5  22      759.47      682.44     10.06 o 
   4   5  22       30.02       76.81      5.48 o 
   5   5  22       12.47        9.63      3.43 o 
   6   5  22      679.23      704.51     10.14 o 
   7   5  22       52.48       63.96      5.34 o 
   8   5  22       48.12       50.88      4.88 o 
   9   5  22       11.25        7.76      4.30 o 
  10   5  22      119.16      117.23      6.72 o 
  11   5  22       19.55       25.94      5.22 o 
   0   6  22      562.97      524.54      9.53 o 
   1   6  22      162.39      119.63      6.09 o 
   2   6  22      531.73      484.74      8.94 o 
   3   6  22       31.08       31.74      3.93 o 
   4   6  22      418.13      379.94     11.14 o 
   5   6  22      180.37      199.85      6.83 o 
   6   6  22       78.60       82.57      6.54 o 
   7   6  22      432.45      444.04     11.01 o 
   8   6  22       80.65      117.50     10.55 o 
   9   6  22       32.66       38.23      5.07 o 
  10   6  22       73.00       74.55      6.04 o 
   0   7  22      549.06      509.61     13.51 o 
   1   7  22       47.28       47.43      5.19 o 
   2   7  22       97.97       88.14      6.65 o 
   3   7  22        2.07       -0.63      4.15 o 
   4   7  22      395.97      381.48     12.77 o 
   5   7  22       23.46       20.70      5.06 o 
   6   7  22       28.10       27.44      5.35 o 
   7   7  22      235.42      243.67      9.27 o 
   8   7  22       17.00       22.49      6.07 o 
   9   7  22       22.03       33.05     10.38 o 
  10   7  22       32.19       28.49      7.35 o 
   0   8  22      833.84      813.20     19.21 o 
   1   8  22       24.80       22.69      6.37 o 
   2   8  22       98.90      105.40     15.72 o 
   4   8  22       38.88       48.07      6.05 o 
   5   8  22      103.15      130.39      9.39 o 
   6   8  22      155.13      184.41      8.48 o 
   7   8  22        7.31       15.36      5.54 o 
   8   8  22       77.44      133.88     13.23 o 
   9   8  22        9.70       16.70      6.06 o 
   0   9  22       40.99       49.59      7.77 o 
   1   9  22        1.21       10.77     12.91 o 
   2   9  22        3.35        8.48      6.05 o 
   3   9  22        9.00       33.07     24.05 o 
   4   9  22       32.10       44.05      7.31 o 
   5   9  22       52.26       64.00      7.64 o 
   6   9  22      712.75      706.40     18.21 o 
   7   9  22      175.38      172.47     10.26 o 
   0  10  22       95.91       87.99     10.51 o 
   1  10  22       65.56       81.04      9.87 o 
   2  10  22      107.11      124.52     19.02 o 
   3  10  22       29.55       26.46     15.51 o 
   4  10  22       22.46       20.43     16.77 o 
   5  10  22        3.12       18.31      8.20 o 
   6  10  22       16.30       11.64      7.70 o 
   0  11  22      544.28      553.38     58.21 o 
   1  11  22       86.93       85.45     11.39 o 
   2  11  22       16.71       29.52     12.40 o 
   3  11  22       51.91       78.51     14.85 o 
   2   0  23     1200.32     1199.96     12.38 o 
   4   0  23     1168.83     1177.16     13.03 o 
   6   0  23       45.97       45.02      4.75 o 
   8   0  23      121.26      112.84      6.56 o 
  10   0  23        8.47       12.05      4.98 o 
  12   0  23       20.53       19.88      6.78 o 
   1   1  23      952.16      962.26      7.42 o 
   2   1  23      165.65      197.77      3.68 o 
   3   1  23      161.19      142.31      3.24 o 
   4   1  23       71.51       70.05      3.16 o 
   5   1  23      118.05      100.10      4.24 o 
   6   1  23      258.18      277.98      5.86 o 
   7   1  23      908.82      873.17     11.29 o 
   8   1  23       65.28       59.65      4.02 o 
   9   1  23       16.83       10.78      3.46 o 
  10   1  23      101.53      106.99      5.48 o 
  11   1  23      103.84      111.36      5.77 o 
  12   1  23        8.72       10.85      4.67 o 
   1   2  23      420.97      435.62      4.71 o 
   2   2  23       19.09       36.09      2.32 o 
   3   2  23     1308.34     1225.69      9.92 o 
   4   2  23       42.61       33.22      2.69 o 
   5   2  23      498.12      504.07      7.21 o 
   6   2  23      242.59      236.73      5.57 o 
   7   2  23      742.67      707.28      9.60 o 
   8   2  23      709.32      678.76      9.43 o 
   9   2  23      352.80      348.09      7.29 o 
  10   2  23      226.40      230.26      8.25 o 
  11   2  23      139.84      134.71      6.05 o 
  12   2  23       41.88       43.63      4.95 o 
   1   3  23       52.40       60.60      2.73 o 
   2   3  23      882.23      844.80      7.83 o 
   3   3  23      167.61      205.88      5.12 o 
   4   3  23     1322.90     1302.40     13.25 o 
   5   3  23      113.20       93.35      4.51 o 
   6   3  23      337.62      318.50      6.38 o 
   7   3  23      174.48      159.15      5.59 o 
   8   3  23       45.49       48.54      4.19 o 
   9   3  23      288.87      271.57      7.00 o 
  10   3  23       11.49       15.91      4.36 o 
  11   3  23       81.46       86.47      5.96 o 
  12   3  23       35.23       37.68      5.47 o 
   1   4  23       60.33       46.11      2.92 o 
   2   4  23       10.67       12.12      2.62 o 
   3   4  23        7.69       24.54      3.46 o 
   4   4  23      305.44      391.73     10.90 o 
   5   4  23      142.11      131.04      5.33 o 
   6   4  23      659.37      636.93      9.35 o 
   7   4  23       22.98       27.35      3.80 o 
   8   4  23      216.75      192.22      6.14 o 
   9   4  23        3.51        5.51      4.15 o 
  10   4  23       72.70       83.00      5.90 o 
  11   4  23        4.55        4.27      4.72 o 
   1   5  23      165.02      158.58      4.29 o 
   2   5  23       70.29       88.02      6.32 o 
   3   5  23      152.27      167.36      6.11 o 
   4   5  23     1681.16     1639.12     17.82 o 
   5   5  23       66.30       67.07      5.44 o 
   6   5  23      131.33      119.37      5.60 o 
   7   5  23       58.66       57.76      5.27 o 
   8   5  23      143.07      133.60      6.26 o 
   9   5  23      237.70      235.11      7.48 o 
  10   5  23      225.41      208.34      7.53 o 
  11   5  23       62.98       61.35      5.85 o 
   1   6  23      316.99      261.52      8.16 o 
   2   6  23      213.19      207.36      9.06 o 
   3   6  23      190.56      172.82      6.49 o 
   4   6  23      122.63      123.46      7.02 o 
   5   6  23       76.96      107.79      7.08 o 
   6   6  23        2.67        7.30      4.69 o 
   7   6  23      228.90      235.24      8.73 o 
   8   6  23      304.48      319.11     10.81 o 
   9   6  23      245.39      238.76      7.70 o 
  10   6  23        7.26       14.18      4.89 o 
   1   7  23        5.50        4.78      4.01 o 
   2   7  23      227.99      255.72     13.52 o 
   3   7  23       14.17       23.01      7.44 o 
   4   7  23        1.74       11.87      6.87 o 
   5   7  23       26.26       23.70      5.17 o 
   6   7  23        8.61       25.41      5.70 o 
   7   7  23      148.80      154.52      8.22 o 
   8   7  23        3.92       12.07      5.73 o 
   9   7  23        5.17        7.03      7.01 o 
   1   8  23       24.69       24.03      5.64 o 
   2   8  23      363.24      331.52     12.10 o 
   3   8  23        5.95        7.42      5.90 o 
   4   8  23      162.61      146.02     12.03 o 
   5   8  23        0.07       10.45      5.12 o 
   6   8  23      358.56      388.99     10.91 o 
   7   8  23       29.33       38.30      6.34 o 
   8   8  23       52.47       64.29      9.52 o 
   1   9  23        6.38        4.29     14.20 o 
   2   9  23        4.18        3.26     11.07 o 
   3   9  23       12.89       16.54      9.62 o 
   4   9  23        2.52        5.51      6.39 o 
   5   9  23        3.59        6.68      5.75 o 
   6   9  23       53.89       58.51      7.20 o 
   7   9  23      209.45      209.64     15.93 o 
   1  10  23       53.70       68.57      8.81 o 
   2  10  23        0.35        2.46      8.25 o 
   3  10  23       57.68      162.49     26.68 o 
   4  10  23       16.63        9.70     13.26 o 
   5  10  23      122.98      159.34     10.96 o 
   1  11  23       26.85       29.53     14.23 o 
   2  11  23      295.94      340.07     15.90 o 
   3  11  23       11.79       27.09      9.18 o 
   0   0  24     2686.38     2933.82     32.84 o 
   2   0  24       28.45       24.27      4.36 o 
   4   0  24     1635.19     1454.14     15.27 o 
   6   0  24       58.14       99.43     10.58 o 
   8   0  24        8.95       27.62      5.81 o 
  10   0  24       86.69       89.43      7.89 o 
  12   0  24       78.51       91.19     10.26 o 
   0   1  24      905.53      935.76      9.26 o 
   1   1  24      638.50      606.75      5.60 o 
   2   1  24        9.84       17.61      2.05 o 
   3   1  24       17.06       18.73      2.28 o 
   4   1  24      122.82      117.26      3.98 o 
   5   1  24      108.69       96.10      4.28 o 
   6   1  24      573.30      591.14      7.99 o 
   7   1  24       43.15       40.82      4.22 o 
   8   1  24      141.37      129.71      5.79 o 
   9   1  24      106.89       98.77      5.14 o 
  10   1  24        2.64        4.49      3.71 o 
  11   1  24       56.55       59.79      5.66 o 
  12   1  24       15.57       16.90      4.87 o 
   0   2  24      798.67      800.31     10.82 o 
   1   2  24      317.90      352.62      4.31 o 
   2   2  24       93.33       84.21      3.25 o 
   3   2  24      818.84      782.81      7.16 o 
   4   2  24      766.65      679.56      7.49 o 
   5   2  24      950.23      882.68      9.62 o 
   6   2  24       18.55       25.19      3.37 o 
   7   2  24      323.73      325.17      7.80 o 
   8   2  24        4.11       10.15      3.56 o 
   9   2  24      265.88      278.96      6.86 o 
  10   2  24      294.66      281.25      7.14 o 
  11   2  24       33.27       37.59      5.09 o 
  12   2  24        0.85        5.71      5.21 o 
   0   3  24      681.20      660.06      9.82 o 
   1   3  24       79.30       77.41      3.04 o 
   2   3  24       28.86       64.91      3.79 o 
   3   3  24      214.88      221.01      4.80 o 
   4   3  24        6.87        9.13      2.65 o 
   5   3  24      262.82      241.20      5.17 o 
   6   3  24      200.19      185.42      5.41 o 
   7   3  24        2.88        5.54      3.37 o 
   8   3  24        0.98        3.10      3.57 o 
   9   3  24      154.23      147.81      5.89 o 
  10   3  24      313.96      321.34      7.71 o 
  11   3  24        6.11       10.86      4.93 o 
   0   4  24       40.32       42.45      4.08 o 
   1   4  24       85.52       73.33      3.58 o 
   2   4  24       94.80      155.63      6.91 o 
   3   4  24       54.33       83.86      6.57 o 
   4   4  24     4012.90     3761.33     30.79 o 
   5   4  24       86.62       83.20      5.01 o 
   6   4  24       31.07       26.79      3.56 o 
   7   4  24        9.50        9.71      3.53 o 
   8   4  24        2.65       10.97      3.82 o 
   9   4  24        0.87       -1.51      4.19 o 
  10   4  24       56.95       84.48      6.06 o 
  11   4  24       22.23       24.58      5.15 o 
   0   5  24       15.54       16.31      5.08 o 
   1   5  24      165.16      149.42      4.88 o 
   2   5  24      369.89      414.08     15.30 o 
   3   5  24       12.76       18.95      3.65 o 
   4   5  24       90.30      105.03      5.56 o 
   5   5  24      183.68      179.95      5.96 o 
   6   5  24       37.13       37.07      4.24 o 
   7   5  24       67.91       71.14      4.93 o 
   8   5  24        8.94       11.86      4.24 o 
   9   5  24      128.99      138.13      6.72 o 
  10   5  24       85.30       97.23      7.40 o 
  11   5  24       75.64       69.83      6.16 o 
   0   6  24       33.03       23.12      5.54 o 
   1   6  24      185.18      140.96      6.69 o 
   2   6  24      111.53      118.94      7.11 o 
   3   6  24      206.23      213.29      8.96 o 
   4   6  24       72.77       83.66      5.58 o 
   5   6  24      277.70      268.89      7.57 o 
   6   6  24       35.34       34.42      5.26 o 
   7   6  24       70.16       83.09      6.83 o 
   8   6  24       76.38       79.48      8.08 o 
   9   6  24      219.67      229.45      8.18 o 
  10   6  24      166.07      153.01      7.07 o 
   0   7  24     1413.92     1229.38     35.93 o 
   1   7  24       66.19       74.46      5.76 o 
   2   7  24       22.30       29.54      5.40 o 
   3   7  24       69.22       78.08     10.24 o 
   4   7  24       46.50       65.91      9.42 o 
   5   7  24       47.75       67.27      9.08 o 
   6   7  24      602.21      609.93     15.06 o 
   7   7  24       43.43       63.03      7.26 o 
   8   7  24      118.93      148.87     10.72 o 
   9   7  24       22.25       10.98      6.34 o 
   0   8  24     2805.67     2462.71     59.92 o 
   1   8  24       21.33       20.88      5.66 o 
   2   8  24      115.91      122.87     16.09 o 
   3   8  24       19.50       17.19      6.26 o 
   4   8  24      174.50      146.62     10.32 o 
   5   8  24      104.11      117.07     10.07 o 
   6   8  24       92.60      130.83      9.05 o 
   7   8  24        8.96       27.01      6.94 o 
   8   8  24        6.61       28.86      6.79 o 
   0   9  24      231.43      215.25     22.22 o 
   1   9  24       31.82       37.26     16.44 o 
   2   9  24       14.04       15.64     12.13 o 
   3   9  24        4.37        2.46     18.06 o 
   4   9  24       40.98       37.98      6.96 o 
   5   9  24        4.93        3.10      9.94 o 
   6   9  24        8.50        6.37      6.14 o 
   7   9  24       64.69       89.76      8.95 o 
   0  10  24       51.23       59.15     16.25 o 
   1  10  24       13.71       26.74      7.19 o 
   2  10  24       61.21       48.03     15.89 o 
   3  10  24       24.68       72.45     17.84 o 
   4  10  24      115.10      152.76     16.19 o 
   5  10  24      131.62      152.24     16.50 o 
   0  11  24       47.59      140.22     23.18 o 
   1  11  24        8.10       18.98      8.89 o 
   2  11  24       47.19       96.31     11.86 o 
   2   0  25       98.03       86.47      6.66 o 
   4   0  25      418.46      376.88      8.54 o 
   6   0  25     4328.01     3833.54     43.82 o 
   8   0  25     1168.53     1119.09     18.27 o 
  10   0  25       36.37       39.68      6.37 o 
  12   0  25      324.21      338.69     12.30 o 
   1   1  25      341.90      301.83      4.13 o 
   2   1  25     1429.03     1382.10     10.85 o 
   3   1  25      211.98      189.75      3.99 o 
   4   1  25     1127.12     1004.07      9.14 o 
   5   1  25      136.72      124.08      6.12 o 
   6   1  25     1312.22     1171.34     12.87 o 
   7   1  25      192.05      195.20      5.69 o 
   8   1  25      301.57      293.61      6.59 o 
   9   1  25      106.78       94.58      6.10 o 
  10   1  25       41.83       53.92      5.39 o 
  11   1  25        3.38        7.59      4.91 o 
  12   1  25       79.38       73.66      7.35 o 
   1   2  25      241.34      263.55      4.15 o 
   2   2  25       71.82       60.50      3.00 o 
   3   2  25       74.04       71.09      3.53 o 
   4   2  25      817.46      751.57      7.64 o 
   5   2  25      230.75      223.39      5.01 o 
   6   2  25      406.57      408.52      6.97 o 
   7   2  25      300.22      290.13      6.39 o 
   8   2  25       97.77       98.66      5.19 o 
   9   2  25       56.39       69.69      5.50 o 
  10   2  25      249.81      234.52      6.84 o 
  11   2  25       83.97       81.69      5.99 o 
  12   2  25       41.19       53.15      6.06 o 
   1   3  25      832.94      792.25      7.29 o 
   2   3  25     1911.93     1834.99     13.77 o 
   3   3  25      310.86      320.76      5.64 o 
   4   3  25      579.44      522.74      6.78 o 
   5   3  25      201.57      204.20      4.96 o 
   6   3  25      255.39      229.60      5.81 o 
   7   3  25       79.35       88.33      5.37 o 
   8   3  25        3.86        7.18      3.81 o 
   9   3  25        2.86       10.05      3.98 o 
  10   3  25       26.72       32.43      4.71 o 
  11   3  25      110.61      149.97      7.20 o 
   1   4  25       56.15       56.33      3.86 o 
   2   4  25     3919.13     3828.11     27.28 o 
   3   4  25      135.26      159.49      6.86 o 
   4   4  25      669.51      700.35      9.45 o 
   5   4  25       36.91       34.46      3.88 o 
   6   4  25      129.87       95.68      4.91 o 
   7   4  25       16.63       21.55      3.80 o 
   8   4  25      146.33      145.80      5.75 o 
   9   4  25        4.60        0.80      4.20 o 
  10   4  25      240.72      241.69      7.80 o 
  11   4  25       28.22       35.45      5.45 o 
   1   5  25      397.27      387.43      5.86 o 
   2   5  25     2904.72     2816.91     31.74 o 
   3   5  25       86.24       77.78      5.73 o 
   4   5  25      111.91      112.95      5.68 o 
   5   5  25      245.06      237.31      6.49 o 
   6   5  25       21.44       12.86      3.89 o 
   7   5  25      173.90      179.63      5.97 o 
   8   5  25        7.46        7.14      4.17 o 
   9   5  25        8.14       11.43      4.46 o 
  10   5  25        9.86       12.43      4.81 o 
   1   6  25       25.89       17.42      3.51 o 
   2   6  25      249.21      222.99      6.36 o 
   3   6  25       51.65       50.97      4.51 o 
   4   6  25        6.39        3.52      3.77 o 
   5   6  25      107.51      125.41      6.39 o 
   6   6  25        3.90        6.66      4.74 o 
   7   6  25      154.78      153.51      8.18 o 
   8   6  25      126.99      151.58      9.61 o 
   9   6  25        7.95       23.97      4.87 o 
  10   6  25      131.09      124.12      6.94 o 
   1   7  25       20.81       31.61      4.29 o 
   2   7  25      429.35      407.81      9.72 o 
   3   7  25       48.26       36.75      8.66 o 
   4   7  25      286.99      299.91     15.30 o 
   5   7  25      126.26      145.41      8.12 o 
   6   7  25      417.06      464.77     14.15 o 
   7   7  25      201.50      222.34      9.15 o 
   8   7  25      449.47      472.63     12.17 o 
   9   7  25        7.87        4.67      5.49 o 
   1   8  25       17.96       21.87      5.68 o 
   2   8  25       20.49       21.92      6.03 o 
   3   8  25       26.96       27.30     12.28 o 
   4   8  25       25.87       33.80      7.74 o 
   5   8  25       80.72      102.11      7.70 o 
   6   8  25      478.52      538.92     12.31 o 
   7   8  25       45.04       69.91      7.37 o 
   8   8  25      540.29      588.21     15.80 o 
   1   9  25       60.91       55.70      8.33 o 
   2   9  25       61.22       71.15      7.80 o 
   3   9  25        5.88        2.06     10.19 o 
   4   9  25      173.24      164.69     10.33 o 
   5   9  25        5.49       13.52      7.74 o 
   6   9  25      139.67      151.84      8.93 o 
   7   9  25      243.76      276.34     12.81 o 
   1  10  25        4.84       13.66     11.66 o 
   2  10  25        0.34       -1.73      8.99 o 
   3  10  25       14.43       61.91     17.28 o 
   4  10  25       39.34       59.97      8.79 o 
   5  10  25       25.51       36.95     18.64 o 
   1  11  25       93.03      126.14     14.25 o 
   0   0  26     4886.78     4813.37     63.76 o 
   2   0  26      149.84      128.75      4.32 o 
   4   0  26      251.61      241.74      7.27 o 
   6   0  26     5173.75     4651.17     53.60 o 
   8   0  26       44.33       55.17      8.13 o 
  10   0  26        5.21        3.42      5.43 o 
  12   0  26       27.14       25.21      8.07 o 
   0   1  26     3434.01     3345.31     29.21 o 
   1   1  26        8.19       13.45      2.14 o 
   2   1  26      102.15      123.68      3.91 o 
   3   1  26      201.13      186.68      4.17 o 
   4   1  26       76.21       91.28      3.82 o 
   5   1  26       71.92       50.47      3.96 o 
   6   1  26        4.88       15.22      3.47 o 
   7   1  26      109.22      123.88      5.46 o 
   8   1  26      797.54      717.76     10.51 o 
   9   1  26       31.13       34.05      4.82 o 
  10   1  26       22.49       28.29      4.96 o 
  11   1  26       15.53       19.83      5.16 o 
  12   1  26       87.88       94.05      6.85 o 
   0   2  26     2345.51     2183.28     23.12 o 
   1   2  26       78.97       88.95      3.01 o 
   2   2  26      227.85      210.47      4.20 o 
   3   2  26      155.08      147.21      4.13 o 
   4   2  26       19.55        8.11      2.65 o 
   5   2  26        2.68        2.85      2.95 o 
   6   2  26        8.13        9.15      3.71 o 
   7   2  26      109.00       97.70      5.35 o 
   8   2  26      148.08      135.28      5.92 o 
   9   2  26      352.31      332.62      7.96 o 
  10   2  26       70.22       76.17      5.59 o 
  11   2  26      139.66      150.72      6.97 o 
   0   3  26        5.72        1.50      3.34 o 
   1   3  26     1596.02     1554.17     12.84 o 
   2   3  26       40.44       74.58      4.11 o 
   3   3  26       91.07       98.21      4.55 o 
   4   3  26      803.64      748.04      8.87 o 
   5   3  26      361.15      360.43      6.02 o 
   6   3  26        1.73        7.66      3.46 o 
   7   3  26      137.08      142.26      6.93 o 
   8   3  26        6.59        2.30      3.61 o 
   9   3  26       91.98       99.92      5.54 o 
  10   3  26       13.83        9.16      4.67 o 
  11   3  26      189.02      216.83      8.39 o 
   0   4  26       24.27       17.31      4.84 o 
   1   4  26       64.72       67.93      4.05 o 
   2   4  26     1924.59     1844.95     15.10 o 
   3   4  26      210.83      237.21      7.95 o 
   4   4  26        1.59       16.97      3.39 o 
   5   4  26       46.96       45.06      3.70 o 
   6   4  26       97.65       98.80      4.94 o 
   7   4  26       37.57       45.89      4.09 o 
   8   4  26       33.68       39.87      4.30 o 
   9   4  26       34.66       33.02      4.79 o 
  10   4  26      113.04      139.22      6.79 o 
  11   4  26       40.61       45.97      6.60 o 
   0   5  26      185.10      148.61      7.99 o 
   1   5  26      775.26      723.98      9.94 o 
   2   5  26      480.48      498.08      8.64 o 
   3   5  26      103.67      111.56      9.37 o 
   4   5  26      152.47      161.99      6.05 o 
   5   5  26      333.12      329.58      7.23 o 
   6   5  26       34.90       37.48      4.32 o 
   7   5  26      166.74      173.51      5.86 o 
   8   5  26       68.93       70.47      5.24 o 
   9   5  26      110.73      116.55      6.66 o 
  10   5  26       10.39       20.49      5.10 o 
   0   6  26      317.92      275.09      9.69 o 
   1   6  26       88.65       84.79      5.55 o 
   2   6  26       13.78       22.48      4.28 o 
   3   6  26       11.90        8.78      3.81 o 
   4   6  26       11.77        6.12      3.78 o 
   5   6  26       19.91       22.81      4.34 o 
   6   6  26       96.44      107.27      7.16 o 
   7   6  26       88.90       80.96      6.80 o 
   8   6  26      104.14       95.77      6.45 o 
   9   6  26      218.78      206.14      7.60 o 
  10   6  26       75.47       76.95      8.93 o 
   0   7  26      182.47      168.05     16.47 o 
   1   7  26      119.76      121.62      8.80 o 
   2   7  26      763.85      704.78     12.55 o 
   3   7  26        4.30        0.28      4.41 o 
   4   7  26      358.05      347.05      9.78 o 
   5   7  26      189.74      210.27      8.51 o 
   6   7  26       13.08       16.45      5.32 o 
   7   7  26       42.57       47.80      6.39 o 
   8   7  26      181.17      196.59      9.19 o 
   9   7  26       11.25       11.75      5.58 o 
   0   8  26       41.57       54.39     12.31 o 
   1   8  26      109.59      121.04     25.52 o 
   2   8  26       53.09       42.97      6.88 o 
   3   8  26       23.55       29.43     11.80 o 
   4   8  26        3.66       10.36      7.04 o 
   5   8  26        7.95        4.57     10.08 o 
   6   8  26     1023.24     1191.79     18.72 o 
   7   8  26       96.44      132.81      9.47 o 
   8   8  26       18.72       31.11      6.65 o 
   0   9  26      174.03      227.38     21.15 o 
   1   9  26        9.17       34.50     19.59 o 
   2   9  26        0.22       -2.85      6.02 o 
   3   9  26       13.45       10.98      7.37 o 
   4   9  26       20.13       23.51      6.78 o 
   5   9  26        7.42       -1.32     10.07 o 
   6   9  26        7.99       12.06      7.03 o 
   0  10  26      248.28      295.22     23.99 o 
   1  10  26        6.48       -1.81     15.51 o 
   2  10  26        5.74        8.48      9.36 o 
   3  10  26       96.53      220.31     23.05 o 
   4  10  26       10.67       10.71      7.39 o 
   2   0  27      449.15      445.88      8.49 o 
   4   0  27      616.34      573.21     10.37 o 
   6   0  27      174.88      291.03     14.39 o 
   8   0  27       14.55        8.15      6.78 o 
  10   0  27       45.18       41.91      8.68 o 
   1   1  27      366.96      375.14      4.69 o 
   2   1  27        9.59       15.30      2.28 o 
   3   1  27      105.40       90.60      3.68 o 
   4   1  27      749.63      703.94      7.53 o 
   5   1  27       27.04       30.40      3.49 o 
   6   1  27       22.99       27.42      3.65 o 
   7   1  27      254.15      224.59      6.31 o 
   8   1  27       28.72       26.41      4.16 o 
   9   1  27       92.88       93.86      5.76 o 
  10   1  27       62.73       63.31      6.68 o 
  11   1  27       58.65       65.07      6.87 o 
   1   2  27      262.61      269.76      4.37 o 
   2   2  27       51.33       50.61      2.92 o 
   3   2  27      523.55      514.29      6.35 o 
   4   2  27      103.84       78.65      3.66 o 
   5   2  27      339.16      294.40      6.02 o 
   6   2  27      267.30      242.47      6.32 o 
   7   2  27       22.59       28.49      4.04 o 
   8   2  27        3.10        9.82      3.90 o 
   9   2  27      476.61      446.94      8.90 o 
  10   2  27      342.98      304.05      8.07 o 
  11   2  27       41.61       56.38      5.53 o 
   1   3  27      907.88      846.05     10.80 o 
   2   3  27      299.79      307.10      5.38 o 
   3   3  27       83.85       77.21      4.04 o 
   4   3  27      100.32      103.79      4.53 o 
   5   3  27      414.84      375.87      6.61 o 
   6   3  27      386.05      384.45      7.94 o 
   7   3  27      125.38      115.48      5.72 o 
   8   3  27       26.00       24.33      4.34 o 
   9   3  27      106.73      107.67      6.17 o 
  10   3  27       99.15      114.64      8.35 o 
  11   3  27      109.03      136.47      7.71 o 
   1   4  27      112.43      117.27      4.93 o 
   2   4  27       34.25      119.88      6.54 o 
   3   4  27      116.80      123.65      4.78 o 
   4   4  27      646.42      655.33      9.23 o 
   5   4  27      102.24       98.02      5.24 o 
   6   4  27      421.12      415.07      7.32 o 
   7   4  27       64.66       64.74      4.49 o 
   8   4  27      103.65      102.10      5.35 o 
   9   4  27       13.10       16.30      5.13 o 
  10   4  27      119.21      106.59      6.93 o 
  11   4  27       13.18       17.75      5.66 o 
   1   5  27      755.17      680.47     10.72 o 
   2   5  27       15.63       43.69      4.96 o 
   3   5  27      170.91      169.67      6.20 o 
   4   5  27      161.46      135.30      5.98 o 
   5   5  27      319.33      330.72      7.92 o 
   6   5  27        0.53        2.87      3.68 o 
   7   5  27      104.54      100.44      5.19 o 
   8   5  27       27.80       29.18      4.59 o 
   9   5  27      153.71      142.58      6.90 o 
  10   5  27      209.86      215.43      8.42 o 
   1   6  27      271.22      227.09      7.40 o 
   2   6  27       10.59        9.68      3.86 o 
   3   6  27       48.02       37.03      4.40 o 
   4   6  27       12.82        7.08      3.86 o 
   5   6  27       60.98       68.41      5.17 o 
   6   6  27      246.37      253.89      8.83 o 
   7   6  27        6.05       13.33      5.22 o 
   8   6  27        3.11        7.75      4.55 o 
   9   6  27      161.05      134.39      7.58 o 
   1   7  27      271.25      262.07     10.25 o 
   2   7  27        6.27       19.56      6.64 o 
   3   7  27       46.21       44.57      5.30 o 
   4   7  27      295.85      326.71      8.47 o 
   5   7  27       48.72       66.85      6.34 o 
   6   7  27       34.50       32.72      6.41 o 
   7   7  27       52.75       59.07      7.35 o 
   8   7  27        7.70       15.42      7.22 o 
   9   7  27       59.59       61.02      6.14 o 
   1   8  27       95.23      106.05     15.42 o 
   2   8  27       56.69       61.50      6.86 o 
   3   8  27       10.82       11.39      7.70 o 
   4   8  27       33.63       37.21      7.96 o 
   5   8  27       39.53       53.54      8.54 o 
   6   8  27        2.95       29.25      7.09 o 
   7   8  27       55.19       65.47      7.15 o 
   1   9  27       13.44       16.77     13.52 o 
   2   9  27        3.65        3.19      7.58 o 
   3   9  27       44.57       44.61      9.51 o 
   4   9  27       31.37       29.98      7.13 o 
   5   9  27       32.60       29.53      9.19 o 
   6   9  27       18.14       11.32      7.26 o 
   1  10  27      122.26      118.04     20.97 o 
   2  10  27        3.93      -14.37     14.37 o 
   3  10  27      186.98      239.19     36.19 o 
   4  10  27        7.02        9.46      7.42 o 
   0   0  28     2530.99     2159.79     28.09 o 
   2   0  28      140.12      194.61      8.91 o 
   4   0  28       32.71       42.06      4.80 o 
   6   0  28      128.06      154.83      8.50 o 
   8   0  28      410.21      336.51     20.37 o 
  10   0  28       28.87       24.11      8.30 o 
   0   1  28     1686.88     1552.77     20.25 o 
   1   1  28      374.02      372.37      5.16 o 
   2   1  28     1096.15     1081.84      9.38 o 
   3   1  28       74.89       80.85      3.63 o 
   4   1  28       82.57       82.60      3.75 o 
   5   1  28      185.16      171.18      5.25 o 
   6   1  28       33.50       22.90      3.71 o 
   7   1  28      239.57      214.38      6.24 o 
   8   1  28       16.11       10.36      3.91 o 
   9   1  28       67.64       61.54      5.05 o 
  10   1  28       13.08       13.47      4.63 o 
  11   1  28       64.90       68.89      5.85 o 
   0   2  28      468.47      442.02      8.39 o 
   1   2  28      507.82      470.84      5.60 o 
   2   2  28       38.80       50.05      3.19 o 
   3   2  28      555.25      544.31      6.59 o 
   4   2  28        2.90        2.28      3.13 o 
   5   2  28      722.59      676.64      8.65 o 
   6   2  28       90.17       90.05      5.08 o 
   7   2  28      341.24      327.44      7.43 o 
   8   2  28      506.78      467.69      8.84 o 
   9   2  28       46.56       53.48      4.86 o 
  10   2  28       92.48       99.48      6.37 o 
  11   2  28       61.50       66.40      5.87 o 
   0   3  28      333.36      258.12      7.04 o 
   1   3  28       54.78       82.30      4.26 o 
   2   3  28     1723.06     1632.29     17.45 o 
   3   3  28       10.18       11.10      2.72 o 
   4   3  28       17.60       15.42      3.14 o 
   5   3  28       86.08       85.72      4.56 o 
   6   3  28       12.17       18.46      3.79 o 
   7   3  28       19.72       23.71      4.12 o 
   8   3  28       60.77       59.46      4.93 o 
   9   3  28       49.85       46.97      5.05 o 
  10   3  28       20.66       11.74      4.77 o 
  11   3  28       95.90       97.60      6.96 o 
   0   4  28     1138.91     1086.61     17.96 o 
   1   4  28      178.03      162.28      7.06 o 
   2   4  28     1780.55     1830.47     15.72 o 
   3   4  28       33.08       35.79      3.29 o 
   4   4  28       48.22       66.74      4.54 o 
   5   4  28      122.57      110.96      5.42 o 
   6   4  28      251.92      236.02      6.60 o 
   7   4  28       41.88       39.81      4.46 o 
   8   4  28        5.86        6.75      4.17 o 
   9   4  28       10.09       19.11      5.14 o 
  10   4  28       31.55       37.60      5.84 o 
   0   5  28       38.57       41.99      6.03 o 
   1   5  28       87.17       97.42      5.26 o 
   2   5  28      958.53      998.27     14.32 o 
   3   5  28        2.68        4.65      3.67 o 
   4   5  28       50.86       53.41      4.50 o 
   5   5  28       97.62      102.77      5.91 o 
   6   5  28       18.03       18.52      4.09 o 
   7   5  28       34.69       36.51      4.45 o 
   8   5  28        0.29        8.75      5.29 o 
   9   5  28       85.77       77.95      6.17 o 
  10   5  28       69.82       84.19      9.30 o 
   0   6  28      197.22      206.46      9.26 o 
   1   6  28      131.23      126.19      6.33 o 
   2   6  28       16.39        9.95      6.01 o 
   3   6  28       79.14       66.27      5.85 o 
   4   6  28       86.16       85.56      6.72 o 
   5   6  28      191.76      198.54      6.95 o 
   6   6  28        4.95       10.34      4.91 o 
   7   6  28      145.76      162.51      8.32 o 
   8   6  28       56.19       53.48      7.31 o 
   9   6  28       13.49       18.52      5.41 o 
   0   7  28      127.05      120.83     10.49 o 
   1   7  28      196.80      207.68      9.89 o 
   2   7  28     1043.77      944.41     18.70 o 
   3   7  28       74.97       63.87      5.72 o 
   4   7  28      124.94      152.19      9.46 o 
   5   7  28       94.45      133.90      7.66 o 
   6   7  28       24.46       28.23      5.62 o 
   7   7  28       54.93       62.56      6.60 o 
   8   7  28       43.15       49.13      6.51 o 
   0   8  28      405.07      381.53     22.55 o 
   1   8  28        5.76       12.09      9.07 o 
   2   8  28        4.94       19.96      6.80 o 
   3   8  28       23.03       28.81      7.00 o 
   4   8  28        1.72       -1.42      5.69 o 
   5   8  28       41.69       47.97      7.56 o 
   6   8  28        7.56       24.60      7.63 o 
   7   8  28        9.99       22.19      8.76 o 
   0   9  28      173.29      243.78     21.63 o 
   1   9  28       49.05       48.09     13.08 o 
   2   9  28       91.99       86.83     11.63 o 
   3   9  28      108.06       88.70     18.48 o 
   4   9  28        1.06       -2.88      6.09 o 
   5   9  28       30.65       36.75      7.87 o 
   6   9  28        1.00        8.54      8.09 o 
   0  10  28       56.57      102.34     20.01 o 
   1  10  28       93.69      104.92     20.01 o 
   3  10  28      167.68      326.52     18.83 o 
   2   0  29     2507.42     2333.88     25.34 o 
   4   0  29      591.21      533.67     10.33 o 
   6   0  29      747.96      640.98     13.94 o 
   8   0  29        4.64       18.41      6.53 o 
  10   0  29       21.91       32.84     11.00 o 
   1   1  29      146.01      138.01      3.84 o 
   2   1  29      131.36      175.34      4.14 o 
   3   1  29       51.67       58.44      3.20 o 
   4   1  29       92.91       80.14      4.12 o 
   5   1  29       99.56       94.80      4.82 o 
   6   1  29        9.23       10.21      3.90 o 
   7   1  29       13.39       15.59      4.40 o 
   8   1  29      286.90      258.82      7.98 o 
   9   1  29       32.95       26.58      5.34 o 
  10   1  29        3.49        5.63      5.22 o 
  11   1  29       20.35       21.46      5.82 o 
   1   2  29      144.74      164.71      4.33 o 
   2   2  29       75.74      112.61      3.92 o 
   3   2  29      396.42      366.80      5.63 o 
   4   2  29        6.68        2.67      2.65 o 
   5   2  29      653.62      568.10      7.67 o 
   6   2  29        8.97        7.74      3.47 o 
   7   2  29      434.04      404.61      8.14 o 
   8   2  29      277.41      263.12      7.19 o 
   9   2  29      230.64      221.64      7.18 o 
  10   2  29        5.36        5.81      4.59 o 
  11   2  29      138.22      156.84      7.28 o 
   1   3  29      100.32      110.54      4.53 o 
   2   3  29     2112.32     2027.63     16.33 o 
   3   3  29      349.37      345.48      5.81 o 
   4   3  29      213.85      230.53      5.21 o 
   5   3  29      168.15      152.61      5.15 o 
   6   3  29      145.68      124.82      5.88 o 
   7   3  29       29.96       31.84      4.31 o 
   8   3  29       20.11       34.65      4.54 o 
   9   3  29       59.78       91.42      5.99 o 
  10   3  29        2.06        4.94      4.71 o 
  11   3  29       35.41       42.48      6.03 o 
   1   4  29      154.10      149.00      5.01 o 
   2   4  29     3358.59     3220.49     25.81 o 
   3   4  29       90.11       91.04      4.32 o 
   4   4  29      753.15      707.40      9.69 o 
   5   4  29       85.28       82.31      4.88 o 
   6   4  29        6.13        3.51      3.66 o 
   7   4  29       32.35       31.20      4.43 o 
   8   4  29       21.48       30.03      4.63 o 
   9   4  29       12.05       25.67      5.32 o 
  10   4  29      119.37      125.63      7.47 o 
   1   5  29       45.56       48.19      4.41 o 
   2   5  29     1072.79     1041.54     14.28 o 
   3   5  29      272.60      277.58      7.77 o 
   4   5  29      116.91      104.09      5.74 o 
   5   5  29       48.73       55.58      4.86 o 
   6   5  29       45.74       36.29      4.34 o 
   7   5  29       29.71       27.89      4.51 o 
   8   5  29      114.52      125.93      7.26 o 
   9   5  29       23.00       30.10      5.71 o 
  10   5  29        9.59       15.14      6.14 o 
   1   6  29        5.45        4.89      4.41 o 
   2   6  29        4.11        2.71      7.38 o 
   3   6  29       51.26       43.94      7.41 o 
   4   6  29        6.04       12.32      4.08 o 
   5   6  29      188.42      199.29      7.08 o 
   6   6  29       13.23       21.82      5.10 o 
   7   6  29      206.66      215.20      8.83 o 
   8   6  29      101.85      125.81     13.25 o 
   9   6  29      130.94      142.55      8.53 o 
   1   7  29       64.44       69.39      7.18 o 
   2   7  29      211.07      215.81     12.85 o 
   3   7  29       28.26       21.95      4.86 o 
   4   7  29        5.46        7.25      6.15 o 
   5   7  29      133.12      166.12      8.07 o 
   6   7  29       17.61       28.48      5.43 o 
   7   7  29        3.54       18.47      5.58 o 
   8   7  29      160.59      190.74      9.19 o 
   1   8  29        3.69        6.81     11.92 o 
   2   8  29      842.74      810.89     17.51 o 
   3   8  29       16.51       18.62      6.82 o 
   4   8  29      192.73      188.04      9.80 o 
   5   8  29        0.75        2.01     10.54 o 
   6   8  29       23.30       43.24      7.49 o 
   7   8  29        5.87       15.78      7.94 o 
   1   9  29       60.09       86.92     18.02 o 
   2   9  29       21.75       13.13     14.35 o 
   3   9  29      101.37       91.63     10.22 o 
   4   9  29       45.15       38.98      7.34 o 
   5   9  29        4.34       21.42      9.82 o 
   1  10  29        5.22       38.13     46.18 o 
   2  10  29       20.81       40.28     17.25 o 
   3  10  29       58.87      176.50     23.31 o 
   0   0  30      404.80      416.45      9.10 o 
   2   0  30      404.59      458.30      9.16 o 
   4   0  30      397.66      359.97      8.69 o 
   6   0  30      125.04      107.50      7.63 o 
   8   0  30       18.71       20.71      6.50 o 
  10   0  30      360.97      343.76     12.86 o 
   0   1  30      941.25      882.41     13.78 o 
   1   1  30      191.54      162.67      5.46 o 
   2   1  30     1061.03     1035.02      9.29 o 
   3   1  30       13.40       16.52      3.00 o 
   4   1  30       53.71       38.00      3.46 o 
   5   1  30       74.47       75.54      4.54 o 
   6   1  30       19.37       18.99      4.08 o 
   7   1  30      390.05      351.10      8.03 o 
   8   1  30        9.89       11.59      4.65 o 
   9   1  30       55.66       47.53      5.64 o 
  10   1  30       66.89       69.75      6.36 o 
  11   1  30       27.76       30.64      6.40 o 
   0   2  30     1060.74      941.98     13.14 o 
   1   2  30      593.08      565.81      7.62 o 
   2   2  30     1715.70     1641.89     13.02 o 
   3   2  30       86.89       93.21      3.90 o 
   4   2  30      165.83      162.34      4.54 o 
   5   2  30       81.95       85.04      4.23 o 
   6   2  30        1.69        1.75      3.42 o 
   7   2  30      154.08      154.25      6.05 o 
   8   2  30        9.37       16.64      4.27 o 
   9   2  30      225.23      207.81      7.22 o 
  10   2  30       33.00       18.43      4.99 o 
  11   2  30      104.24      115.72      6.77 o 
   0   3  30     2772.96     2488.57     51.58 o 
   1   3  30      111.06      129.95      4.82 o 
   2   3  30     1118.47     1117.14     10.71 o 
   3   3  30      846.96      826.52      8.53 o 
   4   3  30      277.78      275.45      5.73 o 
   5   3  30      120.24      104.35      4.87 o 
   6   3  30       39.68       43.02      4.28 o 
   7   3  30       64.36       74.52      5.14 o 
   8   3  30      225.58      238.82      7.22 o 
   9   3  30      137.48      168.02      6.88 o 
  10   3  30        4.31        8.87      4.87 o 
   0   4  30       57.71       38.97      5.67 o 
   1   4  30      209.51      189.53      5.95 o 
   2   4  30      243.42      331.81     10.85 o 
   3   4  30      122.19      121.56      5.71 o 
   4   4  30       19.59       19.28      3.43 o 
   5   4  30       73.44       68.42      4.69 o 
   6   4  30       14.30        9.67      3.85 o 
   7   4  30       23.11       23.97      4.36 o 
   8   4  30      731.27      750.72     11.45 o 
   9   4  30       11.61       17.99      5.16 o 
  10   4  30       87.97       83.20      6.57 o 
   0   5  30     1898.17     1787.54     25.90 o 
   1   5  30      177.46      192.36      6.21 o 
   2   5  30      133.00      136.15      6.51 o 
   3   5  30      427.83      433.00      9.91 o 
   4   5  30        1.05        9.28      3.85 o 
   5   5  30      182.13      188.61      6.78 o 
   6   5  30       16.82       14.43      4.07 o 
   7   5  30       37.83       46.89      5.58 o 
   8   5  30       55.59       59.96      6.33 o 
   9   5  30       39.81       56.41      7.50 o 
   0   6  30        5.16        6.24      5.46 o 
   1   6  30      116.97      111.79      6.29 o 
   2   6  30      412.62      364.02     10.00 o 
   3   6  30        1.25       -5.22      5.22 o 
   4   6  30        5.34        6.88      4.08 o 
   5   6  30       45.10       51.48      4.97 o 
   6   6  30        6.46        6.68      4.84 o 
   7   6  30       75.43       80.54      6.96 o 
   8   6  30      248.79      248.59     10.73 o 
   9   6  30       52.34       47.85      6.88 o 
   0   7  30     2054.75     2002.89     36.83 o 
   1   7  30        8.50        9.43      6.15 o 
   2   7  30      245.88      259.06      9.37 o 
   3   7  30       14.47       12.74      7.20 o 
   4   7  30       49.03       53.37      6.48 o 
   5   7  30       71.83       85.44     10.97 o 
   6   7  30      200.03      224.30     10.03 o 
   7   7  30       36.25       46.37      6.26 o 
   8   7  30       13.07       24.00      6.05 o 
   0   8  30       17.08      -11.02     11.02 o 
   1   8  30       23.57       28.29      8.39 o 
   2   8  30        1.54       14.29      6.62 o 
   3   8  30       11.19       14.99     28.62 o 
   4   8  30       65.16       88.40      8.23 o 
   5   8  30       19.81       14.56     27.07 o 
   6   8  30      157.68      159.84     14.60 o 
   0   9  30       14.53       28.34     12.31 o 
   1   9  30       58.03       84.72     20.99 o 
   2   9  30      232.09      221.62     15.12 o 
   4   9  30        0.48       -3.09      6.37 o 
   5   9  30       18.21       27.59     11.38 o 
   0  10  30      147.82      274.66     25.58 o 
   1  10  30      145.45      264.80     48.53 o 
   2  10  30      206.13      205.89     24.88 o 
   2   0  31     1082.80     1062.72     14.60 o 
   4   0  31     1477.74     1247.66     16.91 o 
   6   0  31        0.79       -1.63      5.13 o 
   8   0  31       76.87       66.78      7.62 o 
  10   0  31        9.79       11.96     10.18 o 
   1   1  31      254.29      236.87      4.70 o 
   2   1  31       11.48       49.48      5.38 o 
   3   1  31       50.36       41.47      3.38 o 
   4   1  31        5.52        2.13      2.98 o 
   5   1  31      190.68      185.17      5.56 o 
   6   1  31       10.20        8.16      3.83 o 
   7   1  31      269.48      247.89      7.27 o 
   8   1  31       44.37       44.80      5.87 o 
   9   1  31       19.52       28.61      5.38 o 
  10   1  31       72.98       73.47      6.52 o 
  11   1  31       96.53      106.99      8.37 o 
   1   2  31     1154.58     1057.44     11.07 o 
   2   2  31       35.35       87.92      4.27 o 
   3   2  31      239.20      222.77      4.80 o 
   4   2  31      109.30       98.21      4.17 o 
   5   2  31       26.96       29.40      3.40 o 
   6   2  31       38.01       35.91      3.98 o 
   7   2  31       91.14       98.77      6.24 o 
   8   2  31       21.96       26.26      4.61 o 
   9   2  31        6.03       20.86      4.71 o 
  10   2  31       34.57       36.68      5.30 o 
   1   3  31      121.64      120.93      4.84 o 
   2   3  31       62.99       83.79      5.09 o 
   3   3  31      537.01      541.22      6.94 o 
   4   3  31        6.13        2.64      2.91 o 
   5   3  31        0.44       -3.04      3.04 o 
   6   3  31       61.57       67.42      4.67 o 
   7   3  31       90.15      104.26      5.71 o 
   8   3  31       78.59       73.86      5.50 o 
   9   3  31       83.73       99.28      6.29 o 
  10   3  31       10.50       17.33      5.08 o 
   1   4  31       82.33       84.99      5.24 o 
   2   4  31     1498.57     1425.84     14.06 o 
   3   4  31       37.41       37.35      4.04 o 
   4   4  31        8.54        7.13      3.33 o 
   5   4  31       31.24       32.53      4.00 o 
   6   4  31        3.60        2.27      3.77 o 
   7   4  31       30.13       37.27      4.56 o 
   8   4  31      230.02      246.00      7.41 o 
   9   4  31        2.05        6.19      4.93 o 
  10   4  31       52.72       69.98      6.43 o 
   1   5  31      458.75      425.60      8.12 o 
   2   5  31        3.34       -4.20      4.20 o 
   3   5  31      214.78      212.99     11.23 o 
   4   5  31        2.71       11.78      3.71 o 
   5   5  31       93.27       97.39      5.83 o 
   6   5  31       16.82       19.49      4.15 o 
   7   5  31       62.02       67.13      5.27 o 
   8   5  31       17.87       19.94      7.42 o 
   9   5  31       33.64       44.64      5.70 o 
   1   6  31      186.28      169.17      7.16 o 
   2   6  31       33.45       26.15      5.46 o 
   3   6  31      201.28      174.41     11.39 o 
   4   6  31       20.91       22.08      5.06 o 
   5   6  31       16.39       13.89      4.86 o 
   6   6  31       45.44       57.35      5.89 o 
   7   6  31       69.46       73.36      6.51 o 
   8   6  31       69.97       98.42      7.88 o 
   1   7  31       39.56       64.26      9.86 o 
   2   7  31       12.65       19.79      5.58 o 
   3   7  31       73.58       75.69     11.73 o 
   4   7  31      124.86      113.18      7.13 o 
   5   7  31       22.33       25.86      8.71 o 
   6   7  31       17.63       37.51      6.46 o 
   7   7  31       75.10       85.43      7.24 o 
   1   8  31       93.18       92.00     10.76 o 
   2   8  31       65.42       70.80      8.07 o 
   3   8  31        9.08       -7.88      7.88 o 
   4   8  31      227.67      237.42     10.97 o 
   5   8  31       11.97       24.76      9.66 o 
   6   8  31       96.65       96.33      9.20 o 
   1   9  31       11.07       -6.11     15.24 o 
   2   9  31      121.45      144.93     15.66 o 
   3   9  31       29.27      149.73     21.37 o 
   4   9  31       33.59       21.96      7.20 o 
   0   0  32       39.94       46.97      6.73 o 
   2   0  32     1709.01     1704.17     20.37 o 
   4   0  32        8.60       32.41     10.83 o 
   6   0  32      241.09      231.83      9.44 o 
   8   0  32      262.69      221.36     10.07 o 
  10   0  32      315.17      291.92     13.60 o 
   0   1  32      134.29      122.59      5.99 o 
   1   1  32      336.48      301.40      5.49 o 
   2   1  32     1182.03     1117.62     10.84 o 
   3   1  32      157.41      168.63      4.82 o 
   4   1  32      380.36      298.60      5.89 o 
   5   1  32      103.63       97.86      4.87 o 
   6   1  32      197.26      171.78      6.80 o 
   7   1  32       31.11       30.86      4.67 o 
   8   1  32      146.98      116.34      6.37 o 
   9   1  32      288.15      257.11      7.95 o 
  10   1  32       24.31       17.81      5.65 o 
   0   2  32       31.93       26.45      4.37 o 
   1   2  32      869.08      871.85      9.94 o 
   2   2  32      172.32      152.37      4.64 o 
   3   2  32      548.68      531.29      6.75 o 
   4   2  32      233.32      233.50      5.06 o 
   5   2  32       88.93       91.74      4.49 o 
   6   2  32        5.08        3.59      3.92 o 
   7   2  32       11.67       15.73      4.70 o 
   8   2  32        0.81        3.70      4.69 o 
   9   2  32        8.93        6.40      5.14 o 
  10   2  32      127.50      124.82      7.62 o 
   0   3  32     3949.98     3754.40     80.97 o 
   1   3  32       53.63       58.88      4.02 o 
   2   3  32       94.73      108.01      5.59 o 
   3   3  32       69.25       73.67      4.18 o 
   4   3  32       53.37       47.24      3.56 o 
   5   3  32       46.48       42.80      4.02 o 
   6   3  32       66.86       83.46      5.04 o 
   7   3  32       54.68       68.42      5.04 o 
   8   3  32       83.29      100.87      6.03 o 
   9   3  32        6.21        7.27      4.70 o 
  10   3  32        0.05        2.67      4.68 o 
   0   4  32      352.63      318.64     11.12 o 
   1   4  32        3.79       11.14      3.73 o 
   2   4  32      617.20      615.97      8.69 o 
   3   4  32        0.07       -2.92      2.99 o 
   4   4  32        8.96       12.41      3.93 o 
   5   4  32        2.37        0.91      3.43 o 
   6   4  32       24.82       27.07      4.24 o 
   7   4  32       14.20       16.88      4.36 o 
   8   4  32       31.56       30.33      5.78 o 
   9   4  32        4.79        6.73      5.05 o 
   0   5  32     1280.19     1280.83     28.28 o 
   1   5  32      261.42      244.86      6.85 o 
   2   5  32       64.91       57.97      5.45 o 
   3   5  32       25.59       10.30      5.28 o 
   4   5  32      701.45      675.50     10.21 o 
   5   5  32        5.11       11.08      4.11 o 
   6   5  32       14.76       17.10      4.45 o 
   7   5  32       53.48       53.75      5.07 o 
   8   5  32      185.28      165.47      8.35 o 
   9   5  32        1.19        0.33      5.43 o 
   0   6  32      404.31      362.70     13.90 o 
   1   6  32      120.71      130.65      6.77 o 
   2   6  32        1.08       -2.28      4.93 o 
   3   6  32      365.36      342.60     10.28 o 
   4   6  32      106.04      101.63      6.34 o 
   5   6  32       71.91       71.59      6.34 o 
   6   6  32      126.72      124.56      7.50 o 
   7   6  32       58.03       59.36      6.37 o 
   8   6  32       55.08       63.36      6.68 o 
   0   7  32      465.35      435.41     26.52 o 
   1   7  32       92.65      102.28      8.47 o 
   2   7  32      357.94      313.64      9.79 o 
   3   7  32      157.31      147.86      9.61 o 
   4   7  32      229.50      244.59      8.84 o 
   5   7  32        8.12        0.32      6.83 o 
   6   7  32       41.79       47.62      6.87 o 
   7   7  32       26.55       43.77      8.87 o 
   0   8  32       41.38        8.88     11.65 o 
   1   8  32       60.16       54.73      9.41 o 
   2   8  32       15.06       17.25      6.97 o 
   3   8  32       25.52        9.12      8.59 o 
   4   8  32        0.39       -1.34      7.38 o 
   5   8  32        2.52        3.53     12.07 o 
   6   8  32       42.68       40.95      8.83 o 
   0   9  32      183.84      201.76     20.34 o 
   1   9  32       84.87       73.59     12.14 o 
   2   9  32      286.26      341.86     52.46 o 
   4   9  32       65.06      100.67     25.10 o 
   2   0  33     1755.34     1641.44     20.08 o 
   4   0  33       28.69       11.52      4.49 o 
   6   0  33      123.26       94.95      7.80 o 
   8   0  33       62.33       84.11     10.02 o 
  10   0  33       72.84       52.40      8.43 o 
   1   1  33      141.82      146.81      6.29 o 
   2   1  33      134.78      178.98      4.90 o 
   3   1  33      126.61      114.47      4.50 o 
   4   1  33      216.86      201.39      5.34 o 
   5   1  33        7.37       13.03      3.59 o 
   6   1  33        9.74       15.35      4.13 o 
   7   1  33       28.68       27.66      4.68 o 
   8   1  33       32.59       40.30      5.16 o 
   9   1  33      192.46      184.17      7.91 o 
  10   1  33        3.08       10.78      5.33 o 
   1   2  33      426.75      442.17      7.11 o 
   2   2  33       27.55       30.35      3.75 o 
   3   2  33      473.05      437.21      6.30 o 
   4   2  33      126.60      120.33      5.41 o 
   5   2  33       90.15       90.06      4.93 o 
   6   2  33        9.31        5.96      3.98 o 
   7   2  33      123.80      124.56      7.50 o 
   8   2  33        7.54        6.08      4.76 o 
   9   2  33       18.40       19.13      5.41 o 
  10   2  33      128.07      106.63      8.53 o 
   1   3  33      188.61      181.24      6.04 o 
   2   3  33       13.57       10.46      3.33 o 
   3   3  33        2.47       10.91      2.90 o 
   4   3  33       44.78       49.46      3.57 o 
   5   3  33       45.30       48.15      4.13 o 
   6   3  33       28.13       18.83      3.89 o 
   7   3  33        6.33       15.42      4.18 o 
   8   3  33       12.74        6.87      4.40 o 
   9   3  33       38.49       48.40      5.36 o 
  10   3  33        8.37        5.21      4.90 o 
   1   4  33        3.33        2.65      3.70 o 
   2   4  33       17.78       21.06      4.02 o 
   3   4  33       19.20       17.00      3.78 o 
   4   4  33        7.56       12.01      3.72 o 
   5   4  33       15.84       13.22      3.66 o 
   6   4  33       15.54       21.41      4.16 o 
   7   4  33       17.62       20.92      4.62 o 
   8   4  33      182.67      197.35      6.99 o 
   9   4  33        7.56        2.04      4.80 o 
   1   5  33       62.09       92.23      5.50 o 
   2   5  33       22.54       16.23      4.70 o 
   3   5  33       18.18        0.85      5.11 o 
   4   5  33       75.43       88.87      6.04 o 
   5   5  33        5.29        1.66      3.87 o 
   6   5  33      149.01      137.00      6.76 o 
   7   5  33        6.78       17.25      4.51 o 
   8   5  33       43.21       47.47      5.69 o 
   1   6  33      132.00      154.24      9.30 o 
   2   6  33       12.39       11.39      5.05 o 
   3   6  33      119.52      138.08      7.88 o 
   4   6  33        3.23        5.52      5.07 o 
   5   6  33       42.62       52.20      6.15 o 
   6   6  33        1.38        4.48      4.90 o 
   7   6  33       37.18       38.75      5.73 o 
   8   6  33       52.78       57.47      6.50 o 
   1   7  33       46.70       51.38      7.12 o 
   2   7  33       45.36       63.96      7.51 o 
   3   7  33      144.15      138.31     10.64 o 
   4   7  33        2.62        1.93      8.34 o 
   5   7  33        6.07        2.46      6.88 o 
   6   7  33      104.00      102.62     13.89 o 
   7   7  33       16.61       25.66      6.01 o 
   1   8  33       13.47       -3.44     15.40 o 
   2   8  33      143.83      172.52     10.81 o 
   3   8  33       11.07        3.84      8.55 o 
   4   8  33       40.16       82.68     18.13 o 
   5   8  33       14.02       27.72      8.33 o 
   1   9  33       87.90       69.91     11.46 o 
   2   9  33       16.83       51.73     12.23 o 
   0   0  34      587.31      546.11     22.44 o 
   2   0  34       23.50       94.17      7.12 o 
   4   0  34      366.86      329.49      8.83 o 
   6   0  34       76.59       63.86      6.91 o 
   8   0  34      323.49      287.81     11.42 o 
  10   0  34       94.37      123.61     10.13 o 
   0   1  34      512.42      421.00      8.94 o 
   1   1  34       90.99       89.66      4.67 o 
   2   1  34       18.46       20.97      3.16 o 
   3   1  34       34.23       42.88      3.57 o 
   4   1  34       12.02       23.71      3.44 o 
   5   1  34       56.19       59.29      4.39 o 
   6   1  34      164.23      142.02      5.99 o 
   7   1  34       60.05       54.62      5.11 o 
   8   1  34       53.01       63.42      5.59 o 
   9   1  34       89.94      104.74      6.75 o 
  10   1  34      339.32      344.09      9.40 o 
   0   2  34     1920.93     1813.17     36.22 o 
   1   2  34       12.52       32.32      4.21 o 
   2   2  34      146.08      138.48      4.75 o 
   3   2  34      199.90      217.18      5.41 o 
   4   2  34      186.47      163.56      5.18 o 
   5   2  34       10.30       14.83      3.79 o 
   6   2  34       22.30       21.31      4.33 o 
   7   2  34       87.29       94.14      6.08 o 
   8   2  34       33.03       21.91      4.96 o 
   9   2  34       38.68       29.18      5.44 o 
  10   2  34        0.16        7.05      5.44 o 
   0   3  34       46.92       36.52      5.81 o 
   1   3  34      496.16      461.86      8.43 o 
   2   3  34       49.21       59.72      4.14 o 
   3   3  34       31.56       35.32      3.66 o 
   4   3  34       34.06       28.51      3.30 o 
   5   3  34       22.91       21.07      3.66 o 
   6   3  34       48.78       39.61      4.24 o 
   7   3  34      105.58      117.54      5.90 o 
   8   3  34       50.82       61.48      5.27 o 
   9   3  34       41.95       48.16      5.98 o 
   0   4  34     1912.26     1736.65     34.45 o 
   1   4  34       23.31       24.90      4.22 o 
   2   4  34       53.45       63.04      4.83 o 
   3   4  34       40.51       41.53      4.65 o 
   4   4  34      358.02      361.33      7.59 o 
   5   4  34       18.65       10.45      3.68 o 
   6   4  34      214.33      223.76      6.50 o 
   7   4  34        7.11       11.25      4.40 o 
   8   4  34      219.37      219.05      7.41 o 
   9   4  34        0.68        3.13      4.94 o 
   0   5  34       22.03       33.23     10.06 o 
   1   5  34      476.43      511.13      9.28 o 
   2   5  34       60.37       51.32      5.46 o 
   3   5  34       26.16        8.04      5.33 o 
   4   5  34       17.71       14.11      5.61 o 
   5   5  34        2.35        6.14      3.95 o 
   6   5  34      196.35      184.10      7.21 o 
   7   5  34       94.08      103.61      6.81 o 
   8   5  34        0.83        0.66      4.85 o 
   0   6  34      156.01      155.35     11.48 o 
   1   6  34       43.25       55.13      5.88 o 
   2   6  34      191.16      181.72      8.24 o 
   3   6  34       18.54       11.94      6.94 o 
   4   6  34      309.10      263.89     15.30 o 
   5   6  34        6.85       -1.19      5.17 o 
   6   6  34       26.26       26.96      5.41 o 
   7   6  34        9.04       18.92      5.58 o 
   0   7  34       37.89       34.51     11.46 o 
   1   7  34       67.88       65.30      7.78 o 
   2   7  34        6.74        3.92      6.18 o 
   3   7  34      101.23      103.64      7.66 o 
   4   7  34       11.82       10.45      7.47 o 
   5   7  34       12.75        4.29      9.51 o 
   6   7  34       22.43       18.99      8.42 o 
   0   8  34      136.23      155.00     18.06 o 
   1   8  34        1.74        7.19     10.54 o 
   2   8  34       82.12       84.87      8.77 o 
   3   8  34       61.53       65.50     13.01 o 
   4   8  34       74.47      100.38     11.21 o 
   5   8  34       16.75       24.82     10.23 o 
   0   9  34       18.37        3.43     13.52 o 
   1   9  34       14.77       -9.15      9.15 o 
   2   9  34       92.99      108.60     12.64 o 
   2   0  35      644.10      688.60     11.85 o 
   4   0  35       59.29       88.80      6.39 o 
   6   0  35       57.54       56.87      6.97 o 
   8   0  35       63.77       69.09      8.17 o 
   1   1  35      270.33      253.52      6.38 o 
   2   1  35        8.33        5.50      3.38 o 
   3   1  35       92.44       89.63      4.41 o 
   4   1  35      152.57      173.58      5.19 o 
   5   1  35      114.55      105.85      5.25 o 
   6   1  35        2.89        5.36      4.06 o 
   7   1  35        5.63        1.37      4.28 o 
   8   1  35      133.72      163.64      8.57 o 
   9   1  35      175.11      163.97      7.33 o 
   1   2  35      357.80      329.30      6.51 o 
   2   2  35        6.49       11.56      3.34 o 
   3   2  35      157.80      153.61      4.95 o 
   4   2  35        4.81        7.49      3.24 o 
   5   2  35       16.33       19.18      3.92 o 
   6   2  35        2.47        1.95      4.05 o 
   7   2  35       32.69       40.76      5.06 o 
   8   2  35      151.62      130.96      7.44 o 
   9   2  35       30.10       26.79      5.44 o 
   1   3  35      433.32      407.68      8.08 o 
   2   3  35       71.33       59.84      4.18 o 
   3   3  35        6.19        3.84      3.51 o 
   4   3  35       24.32       24.47      3.30 o 
   5   3  35        6.74        5.03      3.49 o 
   6   3  35       92.92       76.72      4.95 o 
   7   3  35      125.75      119.66      6.58 o 
   8   3  35      218.30      221.25      7.63 o 
   9   3  35        8.71        6.82      5.21 o 
   1   4  35      141.51      139.52      6.02 o 
   2   4  35       31.47       23.42      4.63 o 
   3   4  35       39.28       36.63      5.25 o 
   4   4  35       30.15       29.56      4.52 o 
   5   4  35       10.08       12.33      3.71 o 
   6   4  35      124.42      159.52      6.13 o 
   7   4  35       22.85       24.00      4.50 o 
   8   4  35       54.60       39.47      5.12 o 
   1   5  35      416.22      408.45      8.57 o 
   2   5  35       25.86       26.17      4.93 o 
   3   5  35       27.41       11.76      5.40 o 
   4   5  35        1.17       -3.38      6.17 o 
   5   5  35        3.90        1.11      4.05 o 
   6   5  35        8.10       10.39      6.21 o 
   7   5  35      130.75      125.39      6.39 o 
   8   5  35        9.49       17.92      5.14 o 
   1   6  35       62.33       73.42      6.43 o 
   2   6  35       28.23       40.11      5.80 o 
   3   6  35       44.48       39.58      6.14 o 
   4   6  35       35.23       14.01      6.62 o 
   5   6  35        3.99       -5.16      5.16 o 
   6   6  35        4.24        8.69      4.55 o 
   7   6  35       39.43       50.79      6.00 o 
   1   7  35      106.66      112.35      9.61 o 
   2   7  35      126.88      115.38      8.98 o 
   3   7  35        0.11       -6.01      6.07 o 
   4   7  35       10.19        6.99      9.26 o 
   5   7  35        9.60       -7.00     11.09 o 
   6   7  35        1.71        1.88      7.48 o 
   1   8  35       24.37        1.02     18.37 o 
   2   8  35       63.39       85.03      8.98 o 
   3   8  35      121.38      121.58     12.90 o 
   4   8  35       54.99       46.94      9.87 o 
   0   0  36      202.61      244.92     16.73 o 
   2   0  36       66.72       83.35      6.02 o 
   4   0  36      983.32      864.44     18.74 o 
   6   0  36      105.54      124.81      8.62 o 
   8   0  36       25.90       35.64     10.15 o 
   0   1  36      439.82      381.43     10.53 o 
   1   1  36      111.79      110.61      5.84 o 
   2   1  36       10.22       15.35      3.60 o 
   3   1  36      158.59      154.31      4.91 o 
   4   1  36      576.21      512.91      7.71 o 
   5   1  36      159.51      165.53      5.85 o 
   6   1  36       56.00       65.72      5.16 o 
   7   1  36       22.63       25.58      4.80 o 
   8   1  36       30.57       37.59      5.27 o 
   9   1  36       16.38       41.04      8.23 o 
   0   2  36      123.24      118.30     14.45 o 
   1   2  36      538.22      467.82      7.65 o 
   2   2  36       28.63       30.54      4.26 o 
   3   2  36      232.55      216.39      5.99 o 
   4   2  36      104.91      119.56      4.91 o 
   5   2  36      108.21      112.86      5.47 o 
   6   2  36       80.74       82.94      5.72 o 
   7   2  36      106.59       95.24      6.07 o 
   8   2  36       53.41       65.23      5.87 o 
   9   2  36       55.91       73.15      9.77 o 
   0   3  36     2001.97     1870.19     31.68 o 
   1   3  36      401.10      397.44      8.16 o 
   2   3  36        1.01        1.25      3.81 o 
   3   3  36       11.03       15.76      4.11 o 
   4   3  36       68.61       80.56      4.16 o 
   5   3  36       21.74       18.27      4.25 o 
   6   3  36      630.54      609.49     10.45 o 
   7   3  36       26.38       24.95      4.97 o 
   8   3  36       59.90       43.39      5.62 o 
   9   3  36        3.05        6.64      6.54 o 
   0   4  36     2423.74     2273.02     41.77 o 
   1   4  36      114.56      100.75      5.68 o 
   2   4  36      215.73      213.64      8.43 o 
   3   4  36       18.18       22.38      5.74 o 
   4   4  36      142.27      154.38      6.82 o 
   5   4  36       26.79       29.26      4.08 o 
   6   4  36      209.65      214.76      7.67 o 
   7   4  36       29.24       35.75      4.67 o 
   8   4  36       11.30        6.40      4.93 o 
   0   5  36     1921.65     1831.62     28.98 o 
   1   5  36      229.55      257.04      7.42 o 
   2   5  36       24.73       18.53      4.89 o 
   3   5  36       12.75        9.69      5.32 o 
   4   5  36        4.63       -3.16      6.41 o 
   5   5  36        2.12        4.23      4.91 o 
   6   5  36      381.38      341.94      8.53 o 
   7   5  36       29.88       41.23      5.61 o 
   0   6  36       13.38       10.37     11.61 o 
   1   6  36      190.13      186.27      7.72 o 
   2   6  36      108.00      113.60      8.86 o 
   3   6  36       30.50       38.82      6.34 o 
   4   6  36       44.79       32.77      6.47 o 
   5   6  36       28.64       10.04      6.37 o 
   6   6  36        1.98       13.96      6.46 o 
   7   6  36      123.93      146.32     10.89 o 
   0   7  36       38.93       39.92      9.31 o 
   1   7  36       13.24       11.87      9.35 o 
   2   7  36       21.21       19.06      7.14 o 
   3   7  36        7.95       10.88      6.18 o 
   4   7  36      117.06      130.58     11.66 o 
   5   7  36       23.50        5.07      7.76 o 
   0   8  36       22.64       33.24     12.38 o 
   1   8  36       23.23        4.24      8.58 o 
   2   8  36        2.38        4.47      6.96 o 
   3   8  36       62.41       56.16     10.36 o 
   2   0  37      217.62      259.65      8.27 o 
   4   0  37      891.68      824.16     14.91 o 
   6   0  37       74.26       82.39      7.82 o 
   8   0  37       18.05        7.75      6.76 o 
   1   1  37        6.34        6.46      3.66 o 
   2   1  37      315.97      278.07      6.44 o 
   3   1  37      141.08      133.34      4.95 o 
   4   1  37       22.43       30.43      3.77 o 
   5   1  37      184.87      189.59      6.06 o 
   6   1  37        3.07       11.92      4.29 o 
   7   1  37      115.83      141.51      6.73 o 
   8   1  37        9.03        4.63      4.80 o 
   9   1  37      149.97      199.05      7.82 o 
   1   2  37      204.47      203.77      6.35 o 
   2   2  37      141.79      143.57      6.15 o 
   3   2  37      307.31      291.39      6.70 o 
   4   2  37       39.23       43.26      3.93 o 
   5   2  37       78.20       85.86      5.16 o 
   6   2  37        7.05        7.67      4.34 o 
   7   2  37       30.77       27.33      4.94 o 
   8   2  37       37.23       53.48      5.67 o 
   9   2  37       34.59       31.69      5.90 o 
   1   3  37      192.53      188.59      6.44 o 
   2   3  37      158.37      128.89      5.92 o 
   3   3  37       16.40       21.18      4.32 o 
   4   3  37       62.42       61.55      4.95 o 
   5   3  37       48.07       57.07      4.98 o 
   6   3  37      108.47      142.87      6.49 o 
   7   3  37       29.08       36.52      5.17 o 
   8   3  37       23.66       26.92      5.33 o 
   1   4  37        7.10        7.92      4.18 o 
   2   4  37      504.79      487.86      9.15 o 
   3   4  37       21.24       24.04      4.95 o 
   4   4  37       22.76       24.70      5.49 o 
   5   4  37       39.24       44.91      5.10 o 
   6   4  37       27.67       21.40      4.18 o 
   7   4  37       43.82       59.74      7.66 o 
   8   4  37        9.96        6.18      6.22 o 
   1   5  37      193.82      183.25      7.36 o 
   2   5  37       87.15       91.94      6.42 o 
   3   5  37        0.60       -3.52      7.22 o 
   4   5  37       24.74       12.71      6.25 o 
   5   5  37        5.11        5.41      4.80 o 
   6   5  37       54.21       79.13      8.82 o 
   7   5  37       84.44      102.56      9.49 o 
   1   6  37      188.09      200.24      7.81 o 
   2   6  37       13.55       17.70      8.09 o 
   3   6  37        6.37        2.95      5.69 o 
   4   6  37        0.98       -5.39      5.39 o 
   5   6  37       53.49       47.77      7.04 o 
   6   6  37        0.09       -4.93      4.93 o 
   1   7  37       19.54       27.57     11.72 o 
   2   7  37       16.41       16.69      9.17 o 
   3   7  37        2.11        2.56      7.49 o 
   4   7  37       12.83        9.58      7.37 o 
   5   7  37       62.28       47.19      8.33 o 
   1   8  37       13.19       -9.86     10.96 o 
   2   8  37       70.89       60.85      9.30 o 
   0   0  38      141.30      162.74     16.33 o 
   2   0  38       68.02       73.78      7.48 o 
   4   0  38       32.76      103.04      6.99 o 
   6   0  38       32.35       25.69      6.63 o 
   8   0  38       15.15        9.69      7.02 o 
   0   1  38       15.44        4.98      7.31 o 
   1   1  38       62.01       60.64      4.68 o 
   2   1  38       28.33       29.15      3.96 o 
   3   1  38       13.14       15.84      3.90 o 
   4   1  38      138.64      167.61      5.52 o 
   5   1  38      107.58      123.87      5.57 o 
   6   1  38        1.37        4.08      4.28 o 
   7   1  38      170.58      211.19      7.40 o 
   8   1  38       34.36       46.01      5.63 o 
   0   2  38      222.04      203.65      9.03 o 
   1   2  38      100.01       94.39      6.08 o 
   2   2  38       36.25       42.58      4.55 o 
   3   2  38      153.43      183.92      5.89 o 
   4   2  38       10.89       17.66      3.80 o 
   5   2  38       72.94       85.29      5.31 o 
   6   2  38       89.17       90.69      5.96 o 
   7   2  38       36.97       39.18      5.24 o 
   8   2  38       47.96       56.83      5.69 o 
   0   3  38     1479.45     1455.92     27.57 o 
   1   3  38       24.33       42.49      5.07 o 
   2   3  38      144.41      159.48      6.37 o 
   3   3  38       11.69       17.46      4.34 o 
   4   3  38        9.68       11.10      4.03 o 
   5   3  38       49.40       62.51      5.15 o 
   6   3  38       17.02        9.78      4.52 o 
   7   3  38       53.41       57.03      5.61 o 
   8   3  38        5.57        3.85      5.68 o 
   0   4  38      320.85      329.36     10.97 o 
   1   4  38       22.50       28.12      5.07 o 
   2   4  38       20.34       34.53      5.31 o 
   3   4  38        7.09       16.13      5.17 o 
   4   4  38       88.83       81.90      7.98 o 
   5   4  38       23.41       24.67      4.36 o 
   6   4  38      225.51      223.36      6.81 o 
   7   4  38       24.17       26.07      5.32 o 
   0   5  38     1421.59     1315.92     24.95 o 
   1   5  38       14.68       34.99      5.92 o 
   2   5  38       65.43       63.22      5.83 o 
   3   5  38        4.09        2.58      5.07 o 
   4   5  38       34.23       25.19      8.73 o 
   5   5  38       35.47       42.94      8.74 o 
   6   5  38        2.87        7.29      5.59 o 
   7   5  38       61.51       65.42     11.14 o 
   0   6  38      343.15      367.54     15.28 o 
   1   6  38       98.20      100.17      7.57 o 
   2   6  38       21.54       32.96     10.16 o 
   3   6  38       14.20       11.53      9.03 o 
   4   6  38       69.04       64.38      6.98 o 
   5   6  38      129.75      130.00      8.78 o 
   6   6  38       45.56       46.21     11.76 o 
   0   7  38       39.55       33.86      9.39 o 
   1   7  38       33.71       36.95     11.37 o 
   2   7  38       15.84       24.19      7.19 o 
   3   7  38       30.36       38.00      8.62 o 
   4   7  38      110.83      115.47      8.58 o 
   1   8  38       13.31      -10.06     10.06 o 
   2   0  39      348.22      342.19     10.94 o 
   4   0  39      780.09      716.90     13.44 o 
   6   0  39      113.30       98.79      8.61 o 
   8   0  39      209.94      212.28     10.79 o 
   1   1  39       33.79       40.17      5.23 o 
   2   1  39       19.09       28.87      4.03 o 
   3   1  39      180.94      155.73      5.69 o 
   4   1  39      141.17      124.81      5.17 o 
   5   1  39       46.04       53.95      4.67 o 
   6   1  39       33.00       24.75      4.76 o 
   7   1  39      157.63      185.12      7.83 o 
   8   1  39       47.78       60.89      6.01 o 
   1   2  39       26.07       35.14      4.98 o 
   2   2  39       71.21       84.92      5.45 o 
   3   2  39       49.19       52.00      4.58 o 
   4   2  39       12.20       34.20      4.40 o 
   5   2  39      191.54      162.72      6.05 o 
   6   2  39        6.37       12.25      4.62 o 
   7   2  39      160.76      154.72      7.08 o 
   8   2  39       45.20       45.17      5.62 o 
   1   3  39      176.11      192.68      9.05 o 
   2   3  39      443.91      495.11      9.33 o 
   3   3  39        3.99        3.14      4.75 o 
   4   3  39       10.02        6.57      4.77 o 
   5   3  39       41.62       47.85      5.01 o 
   6   3  39       23.65       45.51      5.18 o 
   7   3  39       32.29       41.21      5.44 o 
   1   4  39       35.89       48.87      5.43 o 
   2   4  39      220.43      206.13      8.99 o 
   3   4  39        2.22        7.46      7.05 o 
   4   4  39       19.12        3.07      6.15 o 
   5   4  39       15.81       26.27      5.17 o 
   6   4  39       38.49       21.30      4.95 o 
   7   4  39       13.46        8.29      5.59 o 
   1   5  39      191.58      198.30      7.77 o 
   2   5  39      378.37      407.31     10.06 o 
   3   5  39        3.74        2.34      5.47 o 
   4   5  39       14.91       10.99      5.76 o 
   5   5  39       69.76       80.68     13.68 o 
   6   5  39        4.18        2.97      5.01 o 
   1   6  39       33.87       43.54      7.58 o 
   2   6  39       84.77       86.18      8.35 o 
   3   6  39       25.75       31.75      6.41 o 
   4   6  39        3.39       -1.44      5.89 o 
   5   6  39      105.20      107.06      8.22 o 
   1   7  39       10.33        0.32     12.77 o 
   2   7  39       78.10       96.80     10.18 o 
   3   7  39      103.24      111.27     10.80 o 
   0   0  40       70.99       93.97     14.59 o 
   2   0  40      213.51      206.35      9.32 o 
   4   0  40       34.23       55.27      6.18 o 
   6   0  40       66.01       85.68      8.16 o 
   8   0  40      197.84      251.16     11.59 o 
   0   1  40       17.66       16.18     16.33 o 
   1   1  40        8.58       21.23      5.98 o 
   2   1  40      330.21      294.63      6.74 o 
   3   1  40      248.40      247.89      6.58 o 
   4   1  40       59.95       70.24      4.64 o 
   5   1  40        1.02        8.07      4.05 o 
   6   1  40       10.25        9.47      4.56 o 
   7   1  40       89.40      121.90      6.73 o 
   8   1  40       60.98       61.56      7.28 o 
   0   2  40        4.32       -5.23     10.26 o 
   1   2  40       77.13       69.01      7.23 o 
   2   2  40      443.61      404.98     13.66 o 
   3   2  40      363.45      365.88      7.49 o 
   4   2  40      395.07      398.66      7.94 o 
   5   2  40      122.97      141.80      5.99 o 
   6   2  40        5.54        2.87      4.60 o 
   7   2  40      144.81      158.68      7.14 o 
   0   3  40       29.32       33.02      6.27 o 
   1   3  40      107.91      109.26      5.94 o 
   2   3  40      162.74      174.33      8.10 o 
   3   3  40       29.12       34.04      5.48 o 
   4   3  40       13.39       13.79      5.01 o 
   5   3  40       29.91       35.76      5.55 o 
   6   3  40      421.30      444.65      9.48 o 
   7   3  40       24.05       32.82      5.34 o 
   0   4  40       98.42      105.57      8.23 o 
   1   4  40       22.44       37.44      5.31 o 
   2   4  40      113.68      114.81      7.35 o 
   3   4  40       11.66       11.89      9.22 o 
   4   4  40       23.80       15.68      8.11 o 
   5   4  40       18.98       27.30      5.97 o 
   6   4  40       45.33       40.23      5.92 o 
   0   5  40      121.64      147.08      9.29 o 
   1   5  40       86.30       95.27      6.59 o 
   2   5  40      551.33      558.41     11.54 o 
   3   5  40       24.23       25.25      7.32 o 
   4   5  40        3.13       -5.47      5.47 o 
   5   5  40       17.60       28.14      7.64 o 
   6   5  40       39.86       44.05      7.82 o 
   0   6  40        4.95        6.02      9.32 o 
   1   6  40       56.67       62.83      7.36 o 
   2   6  40       68.41       74.27      9.46 o 
   3   6  40      106.11      114.87     11.13 o 
   4   6  40       18.82       57.85     10.72 o 
   0   7  40       20.95       14.96      9.40 o 
   1   7  40       25.96        4.73     11.35 o 
   2   7  40       14.64       28.26      9.70 o 
   2   0  41      103.09      107.03      8.37 o 
   4   0  41        6.00        3.35      5.23 o 
   6   0  41       94.12      112.03      9.09 o 
   1   1  41       34.38       54.16      6.72 o 
   2   1  41       18.56       36.60      6.09 o 
   3   1  41       62.13       61.92      4.76 o 
   4   1  41        1.42        2.97      3.67 o 
   5   1  41       43.06       52.42      5.18 o 
   6   1  41        4.27       12.57      4.69 o 
   7   1  41        3.03       16.65      5.04 o 
   1   2  41       34.96       31.05      5.25 o 
   2   2  41       18.00       28.24      5.09 o 
   3   2  41      284.79      279.99      7.59 o 
   4   2  41      183.28      182.21      7.20 o 
   5   2  41       58.72       73.78      5.17 o 
   6   2  41       85.28       83.00      5.94 o 
   7   2  41       78.02       97.53      6.44 o 
   1   3  41       12.02       21.56      5.08 o 
   2   3  41       10.25       11.32      6.07 o 
   3   3  41      102.38       86.69      6.71 o 
   4   3  41       26.38       26.99      5.82 o 
   5   3  41       32.37       38.70      5.79 o 
   6   3  41       86.71      109.79      7.30 o 
   7   3  41       11.52       15.93      5.18 o 
   1   4  41       23.83       35.46      4.80 o 
   2   4  41       15.45       24.22      7.05 o 
   3   4  41       19.14        6.46      5.31 o 
   4   4  41       24.21       25.94      8.08 o 
   5   4  41        3.77       11.51      7.17 o 
   6   4  41      183.02      188.35      8.07 o 
   1   5  41       44.16       55.54      5.88 o 
   2   5  41        1.63       10.19      6.92 o 
   3   5  41      107.41       97.59      7.95 o 
   4   5  41       63.09       60.12      7.69 o 
   5   5  41       32.06       13.60      7.53 o 
   1   6  41       16.38       10.00      7.11 o 
   2   6  41       19.49       34.53      8.71 o 
   3   6  41      103.34       95.51     11.69 o 
   4   6  41      168.19      157.47     12.98 o 
   1   7  41       26.70       31.43     14.19 o 
   0   0  42        0.72       -5.20     10.87 o 
   2   0  42      178.20      186.60      9.45 o 
   4   0  42       65.15       73.22      6.96 o 
   6   0  42      774.35      809.70     17.65 o 
   0   1  42      236.21      246.96     12.99 o 
   1   1  42        4.85       16.21      5.99 o 
   2   1  42       19.11       22.98      5.27 o 
   3   1  42       22.76       20.82      4.25 o 
   4   1  42        2.64        0.67      4.17 o 
   5   1  42       80.75       93.60      5.59 o 
   6   1  42       58.38       81.14      5.89 o 
   7   1  42       64.58       87.82      6.33 o 
   0   2  42       72.51       71.57     10.14 o 
   1   2  42        9.33       10.73      5.91 o 
   2   2  42      278.32      266.57      8.53 o 
   3   2  42       53.92       66.27      6.05 o 
   4   2  42      243.43      260.66      7.09 o 
   5   2  42       45.24       49.17      5.84 o 
   6   2  42       28.96       23.46      5.02 o 
   7   2  42        6.78       12.36      5.10 o 
   0   3  42       26.85       32.80      8.78 o 
   1   3  42       13.21       19.63      5.05 o 
   2   3  42      167.64      165.22      8.52 o 
   3   3  42       15.09       16.43      5.39 o 
   4   3  42       80.08       88.33      8.94 o 
   5   3  42       20.80       28.05      5.54 o 
   6   3  42       42.04       47.78      5.42 o 
   0   4  42      106.21      106.59      8.68 o 
   1   4  42       33.71       46.96      5.72 o 
   2   4  42      406.69      347.59      9.55 o 
   3   4  42        6.31        7.59      9.38 o 
   4   4  42       32.65       52.14      9.02 o 
   5   4  42       23.21       31.89      9.96 o 
   0   5  42       15.91       28.95      9.06 o 
   1   5  42      177.64      140.25      7.69 o 
   2   5  42       16.71       29.43      6.09 o 
   3   5  42       37.59       42.51      7.35 o 
   4   5  42       41.55       34.50      6.44 o 
   0   6  42      142.83      118.64     14.35 o 
   1   6  42       24.65       17.97      6.90 o 
   2   6  42      223.50      237.54      9.84 o 
   3   6  42       13.79       25.26      8.32 o 
   2   0  43      235.22      218.48     10.19 o 
   4   0  43      320.69      325.88     10.17 o 
   6   0  43       40.53       59.09      7.91 o 
   1   1  43       47.27       62.41      7.09 o 
   2   1  43       46.01       49.25      6.84 o 
   3   1  43        0.35        1.56      4.06 o 
   4   1  43       61.88       69.99      5.31 o 
   5   1  43       32.53       46.31      5.29 o 
   6   1  43      284.49      246.98      7.93 o 
   1   2  43       21.85       28.67      6.34 o 
   2   2  43       99.49      115.47      7.99 o 
   3   2  43      203.71      196.40      7.85 o 
   4   2  43      193.44      221.29      6.88 o 
   5   2  43       65.34       81.96      6.56 o 
   6   2  43       42.86       81.79      8.47 o 
   1   3  43       25.29       27.35      5.50 o 
   2   3  43      228.80      229.11      9.76 o 
   3   3  43       33.69       36.75      5.82 o 
   4   3  43       16.85       15.94      6.76 o 
   5   3  43        6.58       20.45      6.08 o 
   6   3  43       23.41       47.49     11.37 o 
   1   4  43       54.12       55.45      6.64 o 
   2   4  43        2.75        9.53      8.76 o 
   3   4  43        2.03        4.68     14.68 o 
   4   4  43      244.92      198.69     10.89 o 
   5   4  43       20.68       16.71      7.71 o 
   1   5  43        2.14       13.72      5.91 o 
   2   5  43      442.37      439.17     10.73 o 
   3   5  43       25.88       18.68      6.87 o 
   4   5  43        7.00       -4.01      5.75 o 
   1   6  43        6.27       -1.09      5.84 o 
   0   0  44      209.98      212.19     19.31 o 
   2   0  44       62.36       80.42     10.46 o 
   4   0  44      117.65       96.26      9.19 o 
   6   0  44        2.67       12.68      7.09 o 
   0   1  44        4.06       22.37      9.13 o 
   1   1  44       16.98       19.11      6.29 o 
   2   1  44       24.66       20.68      6.27 o 
   3   1  44       33.64       31.75      5.22 o 
   4   1  44      108.74      107.98      5.96 o 
   5   1  44      149.32      143.83      7.64 o 
   6   1  44        1.99       12.47      4.94 o 
   0   2  44      230.56      236.57     15.57 o 
   1   2  44       93.24      111.76      9.11 o 
   2   2  44       78.35       99.50      8.97 o 
   3   2  44      118.90      115.58      7.12 o 
   4   2  44       52.13       60.71      6.10 o 
   5   2  44       69.65       73.40      6.51 o 
   0   3  44       28.37       47.34     11.17 o 
   1   3  44      121.56      118.82      9.76 o 
   2   3  44        9.26       21.06      8.84 o 
   3   3  44       72.32       75.13      6.54 o 
   4   3  44      158.78      162.60     10.34 o 
   5   3  44       46.95       58.61      8.48 o 
   0   4  44      829.58      751.10     17.15 o 
   1   4  44       21.41       30.61      6.13 o 
   2   4  44       87.08       97.03     11.02 o 
   3   4  44        3.92        8.06      7.39 o 
   4   4  44       39.37       53.48      9.60 o 
   0   5  44        2.07        6.67     13.19 o 
   1   5  44       98.83       91.63      7.18 o 
   2   5  44       75.23       99.95      7.32 o 
   2   0  45       55.09       74.20     10.84 o 
   4   0  45        4.27        4.15      7.01 o 
   1   1  45       32.86       50.02      7.15 o 
   2   1  45       93.02      105.62      8.00 o 
   3   1  45       37.92       51.61      7.20 o 
   4   1  45       20.91       19.27      4.68 o 
   5   1  45      120.47      108.64      7.13 o 
   1   2  45      187.57      195.37     14.85 o 
   2   2  45      105.86      108.38      8.43 o 
   3   2  45      108.05      117.35      7.25 o 
   4   2  45       45.18       46.82      6.87 o 
   5   2  45       83.68      106.83      7.17 o 
   1   3  45       90.75       89.28      9.68 o 
   2   3  45      321.42      316.94     11.94 o 
   3   3  45        5.00        8.84      6.09 o 
   4   3  45      144.53      131.14     12.96 o 
   1   4  45       43.83       57.63      6.32 o 
   2   4  45       19.67       22.16      6.52 o 
   3   4  45       15.22       19.19      7.62 o 
   1   5  45       69.68       70.71      6.47 o 
   0   0  46       37.84       35.01     13.89 o 
   2   0  46      277.71      266.15     14.33 o 
   4   0  46       26.11       25.67      7.71 o 
   0   1  46       33.45       41.14     10.01 o 
   1   1  46      111.75      143.72      9.96 o 
   2   1  46       75.43       97.35      8.16 o 
   3   1  46       20.84       25.83      6.84 o 
   4   1  46       50.66       45.95      5.16 o 
   0   2  46       27.00       46.17     18.11 o 
   1   2  46       84.97       94.69      9.46 o 
   2   2  46       13.11       18.15      6.70 o 
   3   2  46       43.41       41.23      6.18 o 
   4   2  46        2.30       16.18      6.17 o 
   0   3  46      387.97      386.04     17.21 o 
   1   3  46        4.98       29.64      6.96 o 
   2   3  46       54.06       80.50      7.61 o 
   3   3  46       57.84       57.31      7.48 o 
   0   4  46      107.89      134.58     17.06 o 
   1   4  46       17.05       30.78      7.92 o 
   2   4  46       10.47       14.54      6.24 o 
   2   0  47       25.76       34.09     13.67 o 
   4   0  47       87.15       95.77      9.48 o 
   1   1  47      199.32      232.95     10.19 o 
   2   1  47       40.81       61.40      7.69 o 
   3   1  47       41.81       44.90      7.41 o 
   1   2  47       11.31       15.74      6.72 o 
   2   2  47        1.90        2.84      6.41 o 
   3   2  47        5.39       18.67      6.99 o 
   1   3  47       12.05       30.25      6.86 o 
   2   3  47        7.13       16.35      5.75 o 
   0   0  48      162.28      196.16     19.61 o 
   2   0  48       50.31       70.11     11.07 o 
   0   1  48       26.00       72.42     11.66 o 
   1   1  48      199.45      248.88     12.66 o 
   2   1  48       30.05       35.64      7.26 o 
   0   2  48        4.40       15.61     13.54 o 
   1   2  48       20.38       30.42      7.24 o 
                                                 
